# Supplementary material for: Auto-expansion of in vivo HDAd-transduced hematopoietic stem cells by constitutive expression of tHMGA2
Source: Mol Ther Methods Clin Dev. 2024 Aug 13;32(3):101319. doi: 10.1016/j.omtm.2024.101319 (PMC11399618; doi:10.1016/j.omtm.2024.101319)
Supplement: Table S2. Genome-wide insertion locations [file mmc2.xlsx]

## Sheet: TableS2
sample_name	seqnames	start	end	width	strand	score	annotation_detailed	annotation_simple	tss_distance	gene_seqnames	gene_start	gene_end	gene_width	gene_strand	gene_id	transcript_id	species	sample_source	gene_marking_percent
Mouse BM (0.00%)	3	36696165	36696165	1	+	6	Promoter (1-2kb)	Promoter	-1396	3	36692505	36694769	2265	2	ENSMUSG00000027716	ENSMUST00000133542	Mmusculus	bm	0
Mouse BM (0.00%)	5	20354201	20354201	1	-	2	Intron (ENSMUST00000197354/ENSMUSG00000040003, intron 3 of 21)	Intron	-34756	5	20319318	20319445	128	2	ENSMUSG00000077171	ENSMUST00000103983	Mmusculus	bm	0
Mouse BM (0.00%)	X	128786697	128786697	1	-	2	Intron (ENSMUST00000127577/ENSMUSG00000034480, intron 4 of 22)	Intron	-86585	20	128873282	128943279	69998	1	ENSMUSG00000034480	ENSMUST00000133457	Mmusculus	bm	0
Mouse BM (25.00%)	5	28975634	28975634	1	-	73	Intron (ENSMUST00000180878/ENSMUSG00000097726, intron 3 of 6)	Intron	193363	5	28782271	28783958	1688	1	ENSMUSG00000104587	ENSMUST00000197020	Mmusculus	bm	25
Mouse BM (25.00%)	X	106214727	106214727	1	-	57	Exon (ENSMUST00000147521/ENSMUSG00000054293, exon 2 of 2)	Exon	4373	20	106218216	106219100	885	2	ENSMUSG00000082630	ENSMUST00000119416	Mmusculus	bm	25
Mouse BM (25.00%)	16	51889083	51889083	1	+	45	Intron (ENSMUST00000114471/ENSMUSG00000022637, intron 3 of 17)	Intron	19067	16	51870016	52025748	155733	1	ENSMUSG00000022637	ENSMUST00000227756	Mmusculus	bm	25
Mouse BM (25.00%)	3	142135877	142135877	1	+	44	Distal Intergenic	Distal Intergenic	-34423	3	141945351	142101454	156104	2	ENSMUSG00000028273	ENSMUST00000029941	Mmusculus	bm	25
Mouse BM (25.00%)	8	81022368	81022368	1	-	44	Distal Intergenic	Distal Intergenic	29569	8	81039702	81051937	12236	2	ENSMUSG00000120253	ENSMUST00000242112	Mmusculus	bm	25
Mouse BM (25.00%)	12	13498860	13498860	1	-	42	Intron (ENSMUST00000042953/ENSMUSG00000020576, intron 38 of 51)	Intron	7111	12	13505024	13505971	948	2	ENSMUSG00000071414	ENSMUST00000166583	Mmusculus	bm	25
Mouse BM (25.00%)	4	131557961	131557961	1	-	40	Intron (ENSMUST00000105987/ENSMUSG00000028909, intron 1 of 29)	Intron	7581	4	131496809	131565542	68734	2	ENSMUSG00000028909	ENSMUST00000030741	Mmusculus	bm	25
Mouse BM (25.00%)	10	24712271	24712271	1	-	34	Promoter (<=1kb)	Promoter	-148	10	24648304	24712123	63820	2	ENSMUSG00000019989	ENSMUST00000020169	Mmusculus	bm	25
Mouse BM (25.00%)	11	54646459	54646459	1	+	34	Intron (ENSMUST00000064104/ENSMUSG00000052298, intron 2 of 5)	Intron	4706	11	54631289	54651165	19877	2	ENSMUSG00000052298	ENSMUST00000123424	Mmusculus	bm	25
Mouse BM (25.00%)	14	60312510	60312510	1	-	34	Intron (ENSMUST00000080368/ENSMUSG00000021983, intron 1 of 35)	Intron	11773	14	59875989	60324283	448295	2	ENSMUSG00000021983	ENSMUST00000080368	Mmusculus	bm	25
Mouse BM (25.00%)	3	79803786	79803786	1	-	32	Intron (ENSMUST00000118853/ENSMUSG00000027955, intron 2 of 4)	Intron	-9673	3	79766600	79794113	27514	2	ENSMUSG00000102191	ENSMUST00000195082	Mmusculus	bm	25
Mouse BM (25.00%)	17	65965764	65965764	1	-	29	Intron (ENSMUST00000070673/ENSMUSG00000056515, intron 6 of 6)	Intron	2809	17	65968322	65968573	252	2	ENSMUSG00000117114	ENSMUST00000233942	Mmusculus	bm	25
Mouse BM (25.00%)	7	67387500	67387500	1	+	28	Intron (ENSMUST00000208764/ENSMUSG00000030555, intron 5 of 6)	Intron	2842	7	67382498	67390342	7845	2	ENSMUSG00000030554	ENSMUST00000207102	Mmusculus	bm	25
Mouse BM (25.00%)	3	40658742	40658742	1	-	23	3' UTR	3' UTR	-4543	3	40663285	40680527	17243	1	ENSMUSG00000069041	ENSMUST00000091184	Mmusculus	bm	25
Mouse BM (25.00%)	11	20865804	20865804	1	-	23	Distal Intergenic	Distal Intergenic	21897	11	20887576	20887701	126	2	ENSMUSG00002075334	ENSMUST00020181786	Mmusculus	bm	25
Mouse BM (25.00%)	12	40281949	40281949	1	-	23	Intron (ENSMUST00000169926/ENSMUSG00000001627, intron 2 of 5)	Intron	-6168	12	40275262	40275781	520	2	ENSMUSG00000113181	ENSMUST00000222014	Mmusculus	bm	25
Mouse BM (25.00%)	16	94976852	94976852	1	+	23	Distal Intergenic	Distal Intergenic	-4483	16	94970697	94972369	1673	2	ENSMUSG00000116601	ENSMUST00000231527	Mmusculus	bm	25
Mouse BM (25.00%)	18	75497073	75497073	1	-	22	Exon (ENSMUST00000249573/ENSMUSG00000092569, exon 4 of 5)	Exon	825	18	75491711	75497898	6188	2	ENSMUSG00000092569	ENSMUST00000249487	Mmusculus	bm	25
Mouse BM (25.00%)	5	32850871	32850871	1	+	21	Distal Intergenic	Distal Intergenic	-2222	5	32853093	32870368	17276	1	ENSMUSG00000118435	ENSMUST00000238745	Mmusculus	bm	25
Mouse BM (25.00%)	13	6606917	6606917	1	+	20	Intron (ENSMUST00000021611/ENSMUSG00000021193, intron 7 of 25)	Intron	8646	13	6598271	6606740	8470	1	ENSMUSG00000021193	ENSMUST00000220454	Mmusculus	bm	25
Mouse BM (25.00%)	16	77096626	77096626	1	+	19	Intron (ENSMUST00000244279/ENSMUSG00000090386, intron 2 of 4)	Intron	5822	16	77099152	77102448	3297	2	ENSMUSG00000102289	ENSMUST00000194532	Mmusculus	bm	25
Mouse BM (25.00%)	2	64815698	64815698	1	-	18	Intron (ENSMUST00000028252/ENSMUSG00000026888, intron 2 of 13)	Intron	-9585	2	64760533	64806113	45581	2	ENSMUSG00000026888	ENSMUST00000156765	Mmusculus	bm	25
Mouse BM (25.00%)	3	65543765	65543765	1	-	18	Distal Intergenic	Distal Intergenic	-20170	3	65522789	65523595	807	2	ENSMUSG00000103294	ENSMUST00000194259	Mmusculus	bm	25
Mouse BM (25.00%)	3	125875459	125875459	1	-	18	Distal Intergenic	Distal Intergenic	70913	3	125946105	125946372	268	2	ENSMUSG00002076235	ENSMUST00020182072	Mmusculus	bm	25
Mouse BM (25.00%)	2	9943914	9943914	1	-	17	Intron (ENSMUST00000026888/ENSMUSG00000025782, intron 4 of 6)	Intron	2648	2	9920102	9946562	26461	2	ENSMUSG00000025782	ENSMUST00000129720	Mmusculus	bm	25
Mouse BM (25.00%)	18	24341802	24341802	1	+	17	Intron (ENSMUST00000000430/ENSMUSG00000000420, intron 1 of 12)	Intron	2786	18	24339016	24387687	48672	1	ENSMUSG00000000420	ENSMUST00000164998	Mmusculus	bm	25
Mouse BM (25.00%)	18	83587812	83587812	1	-	17	Distal Intergenic	Distal Intergenic	33370	18	83618513	83621182	2670	2	ENSMUSG00000117658	ENSMUST00000237771	Mmusculus	bm	25
Mouse BM (25.00%)	17	66453605	66453605	1	-	16	Intron (ENSMUST00000163605/ENSMUSG00000035842, intron 18 of 26)	Intron	2901	17	66450704	66455912	5209	1	ENSMUSG00000035842	ENSMUST00000226095	Mmusculus	bm	25
Mouse BM (25.00%)	2	38778725	38778725	1	+	15	Intron (ENSMUST00000112877/ENSMUSG00000063972, intron 2 of 11)	Intron	26550	2	38752175	38755545	3371	1	ENSMUSG00000107468	ENSMUST00000204297	Mmusculus	bm	25
Mouse BM (25.00%)	3	75563882	75563882	1	+	15	Promoter (<=1kb)	Promoter	-781	3	75554753	75563101	8349	2	ENSMUSG00000099370	ENSMUST00000240703	Mmusculus	bm	25
Mouse BM (25.00%)	7	74303170	74303170	1	-	15	Distal Intergenic	Distal Intergenic	-46434	7	74349604	74349834	231	1	ENSMUSG00000108570	ENSMUST00000206241	Mmusculus	bm	25
Mouse BM (25.00%)	5	51479598	51479598	1	+	14	Distal Intergenic	Distal Intergenic	-98582	5	51380930	51381016	87	2	ENSMUSG00002076511	ENSMUST00020181890	Mmusculus	bm	25
Mouse BM (25.00%)	5	58009927	58009927	1	+	14	Intron (ENSMUST00000191837/ENSMUSG00000029108, intron 1 of 2)	Intron	-47149	5	58057076	58057649	574	1	ENSMUSG00000104564	ENSMUST00000198743	Mmusculus	bm	25
Mouse BM (25.00%)	19	24738897	24738897	1	+	14	Intron (ENSMUST00000047666/ENSMUSG00000041731, intron 6 of 10)	Intron	1545	19	24661915	24740442	78528	2	ENSMUSG00000041731	ENSMUST00000133692	Mmusculus	bm	25
Mouse BM (25.00%)	7	73690292	73690292	1	+	13	Intron (ENSMUST00000205302/ENSMUSG00000108725, intron 1 of 1)	Intron	3194	7	73684380	73693486	9107	2	ENSMUSG00000108725	ENSMUST00000205302	Mmusculus	bm	25
Mouse BM (25.00%)	11	53327330	53327330	1	-	13	Intron (ENSMUST00000156037/ENSMUSG00000018238, intron 2 of 2)	Intron	3204	11	53324126	53328731	4606	1	ENSMUSG00000018238	ENSMUST00000018382	Mmusculus	bm	25
Mouse BM (25.00%)	12	9299519	9299519	1	+	13	Distal Intergenic	Distal Intergenic	-121919	12	9421438	9523770	102333	1	ENSMUSG00000113913	ENSMUST00000223136	Mmusculus	bm	25
Mouse BM (25.00%)	X	129399411	129399411	1	-	12	Distal Intergenic	Distal Intergenic	15127	20	129413863	129414538	676	2	ENSMUSG00000083920	ENSMUST00000117820	Mmusculus	bm	25
Mouse BM (25.00%)	10	12713748	12713748	1	+	11	Intron (ENSMUST00000076817/ENSMUSG00000019820, intron 1 of 73)	Intron	-8084	10	12721832	12722285	454	1	ENSMUSG00000112698	ENSMUST00000219425	Mmusculus	bm	25
Mouse BM (25.00%)	13	108392206	108392206	1	-	11	Intron (ENSMUST00000022207/ENSMUSG00000021696, intron 1 of 7)	Intron	-22117	13	108369623	108370089	467	2	ENSMUSG00000114507	ENSMUST00000225536	Mmusculus	bm	25
Mouse BM (25.00%)	X	168014692	168014692	1	-	11	Intron (ENSMUST00000033721/ENSMUSG00000031355, intron 2 of 12)	Intron	-44496	20	167959110	167970196	11087	2	ENSMUSG00000031354	ENSMUST00000066112	Mmusculus	bm	25
Mouse BM (25.00%)	2	146165252	146165252	1	+	10	Intron (ENSMUST00000109986/ENSMUSG00000037110, intron 37 of 40)	Intron	17785	2	146147467	146148309	843	1	ENSMUSG00000042938	ENSMUST00000122417	Mmusculus	bm	25
Mouse BM (25.00%)	5	26123882	26123882	1	+	10	Distal Intergenic	Distal Intergenic	7331	5	26128496	26131213	2718	2	ENSMUSG00000105052	ENSMUST00000167847	Mmusculus	bm	25
Mouse BM (25.00%)	3	66141392	66141392	1	+	9	Intron (ENSMUST00000029419/ENSMUSG00000027831, intron 4 of 13)	Intron	13726	3	66127666	66128851	1186	1	ENSMUSG00000027832	ENSMUST00000182521	Mmusculus	bm	25
Mouse BM (25.00%)	9	114568144	114568144	1	-	9	Intron (ENSMUST00000217637/ENSMUSG00000032434, intron 2 of 2)	Intron	7903	9	114560241	114578412	18172	1	ENSMUSG00000032434	ENSMUST00000035007	Mmusculus	bm	25
Mouse BM (25.00%)	13	29912750	29912750	1	-	9	Intron (ENSMUST00000140278/ENSMUSG00000006191, intron 5 of 16)	Intron	126664	13	29961279	30039414	78136	2	ENSMUSG00000006191	ENSMUST00000124532	Mmusculus	bm	25
Mouse BM (25.00%)	2	68693144	68693144	1	-	8	Promoter (<=1kb)	Promoter	-482	2	68693626	68695207	1582	1	ENSMUSG00000121250	ENSMUST00000247602	Mmusculus	bm	25
Mouse BM (25.00%)	12	24678439	24678439	1	+	8	Distal Intergenic	Distal Intergenic	10570	12	24688668	24689009	342	2	ENSMUSG00000066553	ENSMUST00000140065	Mmusculus	bm	25
Mouse BM (25.00%)	15	100857142	100857142	1	+	8	Intron (ENSMUST00000201518/ENSMUSG00000023033, intron 5 of 14)	Intron	2177	15	100854965	100899960	44996	1	ENSMUSG00000023033	ENSMUST00000202702	Mmusculus	bm	25
Mouse BM (25.00%)	16	87451720	87451720	1	+	8	Distal Intergenic	Distal Intergenic	-33712	16	87417902	87418008	107	2	ENSMUSG00000064670	ENSMUST00000082736	Mmusculus	bm	25
Mouse BM (25.00%)	5	107686603	107686603	1	+	7	Intron (ENSMUST00000143074/ENSMUSG00000106631, intron 1 of 3)	Intron	3980	5	107682623	107696888	14266	1	ENSMUSG00000089798	ENSMUST00000162591	Mmusculus	bm	25
Mouse BM (25.00%)	7	75369641	75369641	1	-	7	Intron (ENSMUST00000166315/ENSMUSG00000066406, intron 18 of 36)	Intron	12008	7	75357633	75358930	1298	1	ENSMUSG00000108633	ENSMUST00000205317	Mmusculus	bm	25
Mouse BM (25.00%)	7	80743052	80743052	1	-	7	Promoter (1-2kb)	Promoter	-1527	7	80744579	80748566	3988	1	ENSMUSG00000038763	ENSMUST00000151115	Mmusculus	bm	25
Mouse BM (25.00%)	8	12912973	12912973	1	+	7	Intron (ENSMUST00000033818/ENSMUSG00000031441, intron 28 of 29)	Intron	1408	8	12911565	12915570	4006	1	ENSMUSG00000031441	ENSMUST00000139545	Mmusculus	bm	25
Mouse BM (25.00%)	8	14695110	14695110	1	+	7	Intron (ENSMUST00000152652/ENSMUSG00000047495, intron 3 of 14)	Intron	-97643	8	14792753	14810902	18150	1	ENSMUSG00000047495	ENSMUST00000137130	Mmusculus	bm	25
Mouse BM (25.00%)	10	29670270	29670270	1	+	7	Distal Intergenic	Distal Intergenic	12863	10	29657407	29657995	589	1	ENSMUSG00000111427	ENSMUST00000215034	Mmusculus	bm	25
Mouse BM (25.00%)	12	3971364	3971364	1	-	7	Distal Intergenic	Distal Intergenic	10676	12	3981533	3982040	508	2	ENSMUSG00000112271	ENSMUST00000220237	Mmusculus	bm	25
Mouse BM (25.00%)	1	22626030	22626030	1	-	6	Intron (ENSMUST00000081544/ENSMUSG00000041670, intron 5 of 27)	Intron	-74420	1	22522235	22551610	29376	2	ENSMUSG00000041670	ENSMUST00000239255	Mmusculus	bm	25
Mouse BM (25.00%)	1	55568292	55568292	1	+	6	Intron (ENSMUST00000042986/ENSMUSG00000038349, intron 1 of 5)	Intron	-30327	1	55598619	55600214	1596	1	ENSMUSG00000102831	ENSMUST00000193032	Mmusculus	bm	25
Mouse BM (25.00%)	3	25963978	25963978	1	-	6	Intron (ENSMUST00000193603/ENSMUSG00000063887, intron 5 of 7)	Intron	178571	3	25785407	25785860	454	1	ENSMUSG00000104295	ENSMUST00000192273	Mmusculus	bm	25
Mouse BM (25.00%)	6	95525912	95525912	1	-	6	Intron (ENSMUST00000204224/ENSMUSG00000061838, intron 9 of 10)	Intron	95078	6	95543466	95620990	77525	2	ENSMUSG00000061838	ENSMUST00000203071	Mmusculus	bm	25
Mouse BM (25.00%)	8	61065193	61065193	1	+	6	Distal Intergenic	Distal Intergenic	20572	8	61069450	61085765	16316	2	ENSMUSG00000109930	ENSMUST00000210674	Mmusculus	bm	25
Mouse BM (25.00%)	9	47601678	47601678	1	-	6	Intron (ENSMUST00000114548/ENSMUSG00000032076, intron 1 of 9)	Intron	-80761	9	47682439	47684673	2235	1	ENSMUSG00000110959	ENSMUST00000214736	Mmusculus	bm	25
Mouse BM (25.00%)	10	5480382	5480382	1	+	6	Intron (ENSMUST00000215295/ENSMUSG00000096054, intron 2 of 145)	Intron	20296	10	4970917	5500678	529762	2	ENSMUSG00000096054	ENSMUST00000215295	Mmusculus	bm	25
Mouse BM (25.00%)	12	99659065	99659065	1	+	6	Distal Intergenic	Distal Intergenic	49731	12	99609334	99613482	4149	1	ENSMUSG00000113136	ENSMUST00000222616	Mmusculus	bm	25
Mouse BM (25.00%)	13	118530851	118530851	1	+	6	Distal Intergenic	Distal Intergenic	-7063	13	118514917	118523788	8872	2	ENSMUSG00000021731	ENSMUST00000022245	Mmusculus	bm	25
Mouse BM (25.00%)	16	70004858	70004858	1	-	6	Distal Intergenic	Distal Intergenic	18008	16	69986850	69987285	436	1	ENSMUSG00000116794	ENSMUST00000231873	Mmusculus	bm	25
Mouse BM (25.00%)	18	56763218	56763218	1	+	6	Distal Intergenic	Distal Intergenic	-9049	18	56753721	56754169	449	2	ENSMUSG00000118153	ENSMUST00000236670	Mmusculus	bm	25
Mouse BM (25.00%)	3	146483020	146483020	1	+	5	Intron (ENSMUST00000102515/ENSMUSG00000005034, intron 1 of 9)	Intron	4151	3	146435622	146487171	51550	2	ENSMUSG00000005034	ENSMUST00000005164	Mmusculus	bm	25
Mouse BM (25.00%)	6	54221208	54221208	1	+	5	Intron (ENSMUST00000046856/ENSMUSG00000004633, intron 6 of 12)	Intron	-2317	6	54217773	54218891	1119	2	ENSMUSG00000121002	ENSMUST00000246823	Mmusculus	bm	25
Mouse BM (25.00%)	10	20593098	20593098	1	-	5	Intron (ENSMUST00000020165/ENSMUSG00000019990, intron 1 of 12)	Intron	7344	10	20276164	20600442	324279	2	ENSMUSG00000019990	ENSMUST00000170265	Mmusculus	bm	25
Mouse BM (25.00%)	10	70092306	70092306	1	+	5	Intron (ENSMUST00000046807/ENSMUSG00000037762, intron 2 of 5)	Intron	-10503	10	70102809	70119910	17102	1	ENSMUSG00000037762	ENSMUST00000155933	Mmusculus	bm	25
Mouse BM (25.00%)	12	108416955	108416955	1	+	5	Intron (ENSMUST00000138456/ENSMUSG00000058070, intron 1 of 6)	Intron	-9426	12	108406789	108407529	741	2	ENSMUSG00000082203	ENSMUST00000119205	Mmusculus	bm	25
Mouse BM (25.00%)	16	63317996	63317996	1	+	5	Distal Intergenic	Distal Intergenic	-5516	16	63288864	63312480	23617	2	ENSMUSG00000116752	ENSMUST00000231817	Mmusculus	bm	25
Mouse BM (25.00%)	19	3701147	3701147	1	-	5	Intron (ENSMUST00000025856/ENSMUSG00000024913, intron 3 of 22)	Intron	-35355	19	3634836	3665792	30957	2	ENSMUSG00000024913	ENSMUST00000177294	Mmusculus	bm	25
Mouse BM (25.00%)	19	25589251	25589251	1	+	5	Intron (ENSMUST00000048935/ENSMUSG00000042372, intron 1 of 1)	Intron	1350	19	25587901	25601285	13385	1	ENSMUSG00000042372	ENSMUST00000048935	Mmusculus	bm	25
Mouse BM (25.00%)	19	27212107	27212107	1	+	5	Intron (ENSMUST00000164509/ENSMUSG00000024924, intron 3 of 16)	Intron	-4067	19	27216174	27221228	5055	1	ENSMUSG00000024924	ENSMUST00000165761	Mmusculus	bm	25
Mouse BM (25.00%)	X	42127076	42127076	1	-	5	Intron (ENSMUST00000115058/ENSMUSG00000016150, intron 3 of 30)	Intron	129618	20	41616743	42256694	639952	2	ENSMUSG00000016150	ENSMUST00000115058	Mmusculus	bm	25
Mouse BM (25.00%)	1	186688608	186688608	1	+	4	Distal Intergenic	Distal Intergenic	-4097	1	186692705	186693710	1006	1	ENSMUSG00000097935	ENSMUST00000180973	Mmusculus	bm	25
Mouse BM (25.00%)	2	4784256	4784256	1	+	4	Intron (ENSMUST00000184139/ENSMUSG00000048186, intron 6 of 8)	Intron	26728	2	4757528	4806953	49426	1	ENSMUSG00000048186	ENSMUST00000138322	Mmusculus	bm	25
Mouse BM (25.00%)	3	32594289	32594289	1	-	4	Intron (ENSMUST00000091257/ENSMUSG00000027668, intron 4 of 17)	Intron	-6355	3	32600644	32617283	16640	1	ENSMUSG00000027668	ENSMUST00000140328	Mmusculus	bm	25
Mouse BM (25.00%)	5	14859561	14859561	1	-	4	Intron (ENSMUST00000030691/ENSMUSG00000061601, intron 20 of 24)	Intron	4646	5	14854915	14856573	1659	1	ENSMUSG00000104672	ENSMUST00000198672	Mmusculus	bm	25
Mouse BM (25.00%)	10	19546701	19546701	1	-	4	Distal Intergenic	Distal Intergenic	26203	10	19520498	19536549	16052	1	ENSMUSG00000042940	ENSMUST00000216922	Mmusculus	bm	25
Mouse BM (25.00%)	14	118200931	118200931	1	-	4	Intron (ENSMUST00000088483/ENSMUSG00000058571, intron 8 of 9)	Intron	-9672	14	118191155	118191259	105	2	ENSMUSG00000098648	ENSMUST00000183564	Mmusculus	bm	25
Mouse BM (25.00%)	14	118980144	118980144	1	-	4	Distal Intergenic	Distal Intergenic	-7587	14	118965206	118972557	7352	2	ENSMUSG00000098630	ENSMUST00000184172	Mmusculus	bm	25
Mouse BM (25.00%)	16	10709532	10709532	1	+	4	Intron (ENSMUST00000181721/ENSMUSG00000037991, intron 5 of 5)	Intron	23129	16	10729876	10732661	2786	2	ENSMUSG00000095369	ENSMUST00000178424	Mmusculus	bm	25
Mouse BM (25.00%)	17	5554228	5554228	1	-	4	Intron (ENSMUST00000089185/ENSMUSG00000034265, intron 1 of 8)	Intron	-11388	17	5540797	5542840	2044	2	ENSMUSG00000120361	ENSMUST00000242789	Mmusculus	bm	25
Mouse BM (25.00%)	18	5707486	5707486	1	+	4	Intron (ENSMUST00000025081/ENSMUSG00000024238, intron 2 of 7)	Intron	-23595	18	5731081	5772804	41724	1	ENSMUSG00000024238	ENSMUST00000177030	Mmusculus	bm	25
Mouse BM (25.00%)	18	8239305	8239305	1	-	4	Distal Intergenic	Distal Intergenic	-11299	18	8227514	8228006	493	2	ENSMUSG00000117385	ENSMUST00000234783	Mmusculus	bm	25
Mouse BM (25.00%)	2	6357737	6357737	1	+	3	Promoter (<=1kb)	Promoter	193	2	6357544	6448305	90762	1	ENSMUSG00000039046	ENSMUST00000042503	Mmusculus	bm	25
Mouse BM (25.00%)	2	49104067	49104067	1	+	3	Intron (ENSMUST00000112745/ENSMUSG00000036792, intron 6 of 10)	Intron	29037	2	49075030	49075458	429	1	ENSMUSG00000080937	ENSMUST00000118659	Mmusculus	bm	25
Mouse BM (25.00%)	5	76825976	76825976	1	+	3	Intron (ENSMUST00000128112/ENSMUSG00000036377, intron 1 of 3)	Intron	-19774	5	76803776	76806202	2427	2	ENSMUSG00000103529	ENSMUST00000194526	Mmusculus	bm	25
Mouse BM (25.00%)	6	48542011	48542011	1	-	3	Exon (ENSMUST00000239256/ENSMUSG00000118619, exon 1 of 1)	Exon	712	6	48541299	48543071	1773	1	ENSMUSG00000118619	ENSMUST00000239256	Mmusculus	bm	25
Mouse BM (25.00%)	8	127386170	127386170	1	-	3	Distal Intergenic	Distal Intergenic	64740	8	127321430	127322648	1219	1	ENSMUSG00000120101	ENSMUST00000241377	Mmusculus	bm	25
Mouse BM (25.00%)	9	41494065	41494065	1	+	3	Intron (ENSMUST00000212373/ENSMUSG00000074415, intron 4 of 4)	Intron	843	9	41493222	41493298	77	1	ENSMUSG00000093354	ENSMUST00000175613	Mmusculus	bm	25
Mouse BM (25.00%)	9	110264608	110264608	1	-	3	Intron (ENSMUST00000068025/ENSMUSG00000054792, intron 7 of 9)	Intron	-2995	9	110259751	110261613	1863	2	ENSMUSG00000054792	ENSMUST00000199700	Mmusculus	bm	25
Mouse BM (25.00%)	9	122425663	122425663	1	+	3	Intron (ENSMUST00000181682/ENSMUSG00000097736, intron 2 of 3)	Intron	24096	9	122401567	122508661	107095	1	ENSMUSG00000097736	ENSMUST00000181719	Mmusculus	bm	25
Mouse BM (25.00%)	10	94966205	94966205	1	-	3	Intron (ENSMUST00000220248/ENSMUSG00000112481, intron 2 of 3)	Intron	6531	10	94970152	94972736	2585	2	ENSMUSG00000112501	ENSMUST00000217798	Mmusculus	bm	25
Mouse BM (25.00%)	12	32453671	32453671	1	-	3	Intron (ENSMUST00000218751/ENSMUSG00000112865, intron 4 of 6)	Intron	24968	12	32428703	32432942	4240	1	ENSMUSG00000090946	ENSMUST00000172332	Mmusculus	bm	25
Mouse BM (25.00%)	14	30641754	30641754	1	-	3	Intron (ENSMUST00000006697/ENSMUSG00000006522, intron 6 of 21)	Intron	3752	14	30630640	30645506	14867	2	ENSMUSG00000006522	ENSMUST00000227995	Mmusculus	bm	25
Mouse BM (25.00%)	15	11440690	11440690	1	+	3	Distal Intergenic	Distal Intergenic	-40939	15	11382387	11399751	17365	2	ENSMUSG00000022241	ENSMUST00000022849	Mmusculus	bm	25
Mouse BM (25.00%)	15	50518273	50518273	1	-	3	3' UTR	3' UTR	172644	15	50682895	50690917	8023	2	ENSMUSG00000038679	ENSMUST00000183421	Mmusculus	bm	25
Mouse BM (25.00%)	15	69396324	69396324	1	+	3	Distal Intergenic	Distal Intergenic	-73329	15	69322864	69322995	132	2	ENSMUSG00000077502	ENSMUST00000104314	Mmusculus	bm	25
Mouse BM (25.00%)	16	20918660	20918660	1	-	3	Distal Intergenic	Distal Intergenic	20240	16	20898420	20899416	997	1	ENSMUSG00000086936	ENSMUST00000147052	Mmusculus	bm	25
Mouse BM (25.00%)	18	88919247	88919247	1	-	3	Intron (ENSMUST00000147313/ENSMUSG00000056153, intron 1 of 2)	Intron	-6771	18	88886619	88912476	25858	2	ENSMUSG00000056153	ENSMUST00000125362	Mmusculus	bm	25
Mouse BM (25.00%)	2	58031800	58031800	1	-	2	Intron (ENSMUST00000028175/ENSMUSG00000026832, intron 6 of 7)	Intron	15009	2	58024078	58046809	22732	2	ENSMUSG00000026832	ENSMUST00000131443	Mmusculus	bm	25
Mouse BM (25.00%)	2	74882581	74882581	1	+	2	Distal Intergenic	Distal Intergenic	85561	2	74955215	74968142	12928	2	ENSMUSG00000087333	ENSMUST00000143898	Mmusculus	bm	25
Mouse BM (25.00%)	3	151030972	151030972	1	-	2	Distal Intergenic	Distal Intergenic	-8014	3	151038986	151043275	4290	1	ENSMUSG00000105401	ENSMUST00000197054	Mmusculus	bm	25
Mouse BM (25.00%)	4	10364490	10364490	1	+	2	Distal Intergenic	Distal Intergenic	75253	4	10438815	10439743	929	2	ENSMUSG00000084215	ENSMUST00000119515	Mmusculus	bm	25
Mouse BM (25.00%)	9	111935081	111935081	1	-	2	Intron (ENSMUST00000070218/ENSMUSG00000032503, intron 17 of 18)	Intron	12698	9	111947704	111947779	76	2	ENSMUSG00000065441	ENSMUST00000083507	Mmusculus	bm	25
Mouse BM (25.00%)	11	18844258	18844258	1	+	2	Intron (ENSMUST00000144988/ENSMUSG00000020160, intron 9 of 9)	Intron	-4418	11	18838261	18839840	1580	2	ENSMUSG00000104244	ENSMUST00000195805	Mmusculus	bm	25
Mouse BM (25.00%)	12	53001204	53001204	1	-	2	Intron (ENSMUST00000095737/ENSMUSG00000061603, intron 7 of 13)	Intron	92405	12	53093491	53093609	119	2	ENSMUSG00000119139	ENSMUST00000083299	Mmusculus	bm	25
Mouse BM (25.00%)	13	108413193	108413193	1	+	2	Intron (ENSMUST00000022207/ENSMUSG00000021696, intron 6 of 7)	Intron	34091	13	108445736	108447284	1549	2	ENSMUSG00000114607	ENSMUST00000225465	Mmusculus	bm	25
Mouse BM (25.00%)	18	4009569	4009569	1	-	2	Promoter (<=1kb)	Promoter	-687	18	4010256	4011157	902	1	ENSMUSG00000117395	ENSMUST00000234528	Mmusculus	bm	25
Mouse BM (25.00%)	18	42011135	42011135	1	+	2	Intron (ENSMUST00000235606/ENSMUSG00000056671, intron 6 of 6)	Intron	-3236	18	41880299	42007899	127601	2	ENSMUSG00000117745	ENSMUST00000235677	Mmusculus	bm	25
Mouse BM (25.00%)	18	73666577	73666577	1	-	2	Promoter (<=1kb)	Promoter	44	18	73666474	73666621	148	2	ENSMUSG00002075795	ENSMUST00020182528	Mmusculus	bm	25
Mouse BM (37.00%)	15	58321955	58321955	1	-	153	Intron (ENSMUST00000037270/ENSMUSG00000037119, intron 21 of 23)	Intron	7373	15	58314582	58321827	7246	1	ENSMUSG00000037119	ENSMUST00000228576	Mmusculus	bm	37
Mouse BM (37.00%)	6	40833169	40833169	1	+	107	Exon (ENSMUST00000195870/ENSMUSG00000102802, exon 42 of 47)	Exon	31259	6	40855728	40864428	8701	2	ENSMUSG00000029885	ENSMUST00000031937	Mmusculus	bm	37
Mouse BM (37.00%)	11	97644574	97644574	1	+	104	Promoter (1-2kb)	Promoter	-1038	11	97638494	97643536	5043	2	ENSMUSG00000018541	ENSMUST00000152395	Mmusculus	bm	37
Mouse BM (37.00%)	5	15928429	15928429	1	+	94	Distal Intergenic	Distal Intergenic	-9160	5	15916555	15919269	2715	2	ENSMUSG00000073208	ENSMUST00000179506	Mmusculus	bm	37
Mouse BM (37.00%)	2	134802072	134802072	1	+	92	Intron (ENSMUST00000131552/ENSMUSG00000051177, intron 2 of 32)	Intron	156203	2	134645869	134646348	480	1	ENSMUSG00000082399	ENSMUST00000118248	Mmusculus	bm	37
Mouse BM (37.00%)	9	120218135	120218135	1	+	79	Intron (ENSMUST00000133173/ENSMUSG00000041794, intron 3 of 5)	Intron	2760	9	120215375	120262017	46643	1	ENSMUSG00000041794	ENSMUST00000214784	Mmusculus	bm	37
Mouse BM (37.00%)	11	52166817	52166817	1	-	78	Promoter (<=1kb)	Promoter	-65	11	52166882	52177006	10125	1	ENSMUSG00000086395	ENSMUST00000150973	Mmusculus	bm	37
Mouse BM (37.00%)	13	92494291	92494291	1	+	58	Intron (ENSMUST00000022218/ENSMUSG00000021707, intron 2 of 5)	Intron	-2780	13	92348394	92491511	143118	2	ENSMUSG00000014850	ENSMUST00000022220	Mmusculus	bm	37
Mouse BM (37.00%)	7	116127187	116127187	1	-	53	Promoter (<=1kb)	Promoter	-860	7	116128047	116135268	7222	1	ENSMUSG00000030659	ENSMUST00000183335	Mmusculus	bm	37
Mouse BM (37.00%)	6	37681156	37681156	1	-	39	Distal Intergenic	Distal Intergenic	-17026	6	37663174	37664130	957	2	ENSMUSG00000107035	ENSMUST00000201305	Mmusculus	bm	37
Mouse BM (37.00%)	5	32571002	32571002	1	+	33	Distal Intergenic	Distal Intergenic	-6345	5	32577347	32578316	970	1	ENSMUSG00000107211	ENSMUST00000202263	Mmusculus	bm	37
Mouse BM (37.00%)	14	98876281	98876281	1	+	29	Distal Intergenic	Distal Intergenic	14655	14	98861626	98861732	107	1	ENSMUSG00000119462	ENSMUST00000180098	Mmusculus	bm	37
Mouse BM (37.00%)	2	49809227	49809227	1	-	28	Intron (ENSMUST00000028103/ENSMUSG00000026765, intron 4 of 9)	Intron	-12335	2	49796783	49796892	110	2	ENSMUSG00002075205	ENSMUST00020182868	Mmusculus	bm	37
Mouse BM (37.00%)	1	94712207	94712207	1	-	27	Distal Intergenic	Distal Intergenic	-12601	1	94724808	94730177	5370	1	ENSMUSG00000100518	ENSMUST00000190754	Mmusculus	bm	37
Mouse BM (37.00%)	11	6087013	6087013	1	+	27	Intron (ENSMUST00000066496/ENSMUSG00000053838, intron 3 of 5)	Intron	-17604	11	6055986	6069409	13424	2	ENSMUSG00000053838	ENSMUST00000109805	Mmusculus	bm	37
Mouse BM (37.00%)	16	42821724	42821724	1	+	26	Intron (ENSMUST00000126354/ENSMUSG00000022708, intron 2 of 7)	Intron	45730	16	42775994	42776312	319	1	ENSMUSG00000081824	ENSMUST00000121906	Mmusculus	bm	37
Mouse BM (37.00%)	13	60194276	60194276	1	-	24	Intron (ENSMUST00000225266/ENSMUSG00000114531, intron 1 of 2)	Intron	11163	13	60201498	60205439	3942	2	ENSMUSG00000114795	ENSMUST00000223983	Mmusculus	bm	37
Mouse BM (37.00%)	2	9936136	9936136	1	+	23	Intron (ENSMUST00000026888/ENSMUSG00000025782, intron 4 of 6)	Intron	10426	2	9920102	9946562	26461	2	ENSMUSG00000025782	ENSMUST00000129720	Mmusculus	bm	37
Mouse BM (37.00%)	6	107768523	107768523	1	-	22	Distal Intergenic	Distal Intergenic	-89511	6	107858034	107858646	613	1	ENSMUSG00000107475	ENSMUST00000204520	Mmusculus	bm	37
Mouse BM (37.00%)	1	179795069	179795069	1	-	20	Intron (ENSMUST00000097453/ENSMUSG00000026490, intron 1 of 34)	Intron	6394	1	179788675	179989731	201057	1	ENSMUSG00000026490	ENSMUST00000076687	Mmusculus	bm	37
Mouse BM (37.00%)	14	102726422	102726422	1	-	20	Distal Intergenic	Distal Intergenic	51963	14	102674459	102702430	27972	1	ENSMUSG00000115696	ENSMUST00000228104	Mmusculus	bm	37
Mouse BM (37.00%)	6	143033574	143033574	1	+	18	Intron (ENSMUST00000087485/ENSMUSG00000030279, intron 3 of 24)	Intron	-6428	6	143018379	143027146	8768	2	ENSMUSG00000030279	ENSMUST00000204160	Mmusculus	bm	37
Mouse BM (37.00%)	10	20234881	20234881	1	-	17	Intron (ENSMUST00000169712/ENSMUSG00000019992, intron 6 of 6)	Intron	6302	10	20240756	20241183	428	2	ENSMUSG00000111351	ENSMUST00000213596	Mmusculus	bm	37
Mouse BM (37.00%)	11	107579151	107579151	1	+	15	3' UTR	3' UTR	15365	11	107563786	107577339	13554	1	ENSMUSG00000020721	ENSMUST00000153080	Mmusculus	bm	37
Mouse BM (37.00%)	19	22993264	22993264	1	+	15	Intron (ENSMUST00000236056/ENSMUSG00000097930, intron 1 of 1)	Intron	-45527	19	23038791	23041396	2606	1	ENSMUSG00000118155	ENSMUST00000237212	Mmusculus	bm	37
Mouse BM (37.00%)	4	95515195	95515195	1	+	14	Intron (ENSMUST00000079223/ENSMUSG00000028573, intron 5 of 15)	Intron	3402	4	95511793	95627159	115367	1	ENSMUSG00000028573	ENSMUST00000143742	Mmusculus	bm	37
Mouse BM (37.00%)	9	31039014	31039014	1	+	14	Intron (ENSMUST00000034478/ENSMUSG00000031995, intron 1 of 18)	Intron	4009	9	31017440	31043023	25584	2	ENSMUSG00000031995	ENSMUST00000214418	Mmusculus	bm	37
Mouse BM (37.00%)	18	40199402	40199402	1	+	14	Distal Intergenic	Distal Intergenic	43384	18	40204608	40242786	38179	2	ENSMUSG00000118042	ENSMUST00000235427	Mmusculus	bm	37
Mouse BM (37.00%)	9	71909105	71909105	1	-	13	Promoter (1-2kb)	Promoter	-1347	9	71790014	71907758	117745	2	ENSMUSG00000032228	ENSMUST00000184416	Mmusculus	bm	37
Mouse BM (37.00%)	11	31849139	31849139	1	+	12	Intron (ENSMUST00000020543/ENSMUSG00000020300, intron 2 of 9)	Intron	25864	11	31823275	31885634	62360	1	ENSMUSG00000020300	ENSMUST00000155278	Mmusculus	bm	37
Mouse BM (37.00%)	18	84220821	84220821	1	-	12	Promoter (<=1kb)	Promoter	-228	18	84221049	84227799	6751	1	ENSMUSG00000118385	ENSMUST00000238064	Mmusculus	bm	37
Mouse BM (37.00%)	5	52041876	52041876	1	-	11	Distal Intergenic	Distal Intergenic	-4932	5	52032761	52036944	4184	2	ENSMUSG00000106010	ENSMUST00000198989	Mmusculus	bm	37
Mouse BM (37.00%)	5	136409225	136409225	1	+	11	Intron (ENSMUST00000148082/ENSMUSG00000086220, intron 1 of 4)	Intron	-4568	5	136404570	136404657	88	2	ENSMUSG00000106479	ENSMUST00000200230	Mmusculus	bm	37
Mouse BM (37.00%)	8	79545021	79545021	1	-	11	Intron (ENSMUST00000130325/ENSMUSG00000031683, intron 2 of 4)	Intron	2748	8	79533080	79547769	14690	2	ENSMUSG00000031683	ENSMUST00000051867	Mmusculus	bm	37
Mouse BM (37.00%)	19	22479209	22479209	1	-	11	Intron (ENSMUST00000237357/ENSMUSG00000052387, intron 1 of 24)	Intron	-52980	19	22415914	22426229	10316	2	ENSMUSG00000098739	ENSMUST00000185015	Mmusculus	bm	37
Mouse BM (37.00%)	5	119778323	119778323	1	+	10	Intron (ENSMUST00000243385/ENSMUSG00000087516, intron 1 of 5)	Intron	-5876	5	119784199	119797327	13129	1	ENSMUSG00000085345	ENSMUST00000154997	Mmusculus	bm	37
Mouse BM (37.00%)	8	34892020	34892020	1	-	10	Intron (ENSMUST00000210285/ENSMUSG00000110369, intron 5 of 6)	Intron	-39038	8	34847698	34852982	5285	2	ENSMUSG00000110178	ENSMUST00000211696	Mmusculus	bm	37
Mouse BM (37.00%)	8	116539494	116539494	1	-	10	Distal Intergenic	Distal Intergenic	-17762	8	116557256	116568699	11444	1	ENSMUSG00000120146	ENSMUST00000245824	Mmusculus	bm	37
Mouse BM (37.00%)	11	59965072	59965072	1	+	10	Distal Intergenic	Distal Intergenic	-25301	11	59990373	59990499	127	1	ENSMUSG00002076193	ENSMUST00020183226	Mmusculus	bm	37
Mouse BM (37.00%)	18	73727405	73727405	1	-	10	Distal Intergenic	Distal Intergenic	-17182	18	73744587	73744693	107	1	ENSMUSG00000064527	ENSMUST00000082593	Mmusculus	bm	37
Mouse BM (37.00%)	1	126228118	126228118	1	-	9	Intron (ENSMUST00000161954/ENSMUSG00000049690, intron 3 of 14)	Intron	24293	1	126251372	126252411	1040	2	ENSMUSG00000103824	ENSMUST00000192213	Mmusculus	bm	37
Mouse BM (37.00%)	3	9993822	9993822	1	+	9	Distal Intergenic	Distal Intergenic	29332	3	9964490	9967437	2948	1	ENSMUSG00000102795	ENSMUST00000193785	Mmusculus	bm	37
Mouse BM (37.00%)	6	114209269	114209269	1	-	8	Intron (ENSMUST00000032451/ENSMUSG00000030307, intron 8 of 13)	Intron	-50327	6	114259596	114294493	34898	1	ENSMUSG00000030310	ENSMUST00000247868	Mmusculus	bm	37
Mouse BM (37.00%)	13	18951955	18951955	1	+	8	Intron (ENSMUST00000072961/ENSMUSG00000041236, intron 4 of 28)	Intron	-12058	13	18964013	19011825	47813	1	ENSMUSG00000041236	ENSMUST00000222813	Mmusculus	bm	37
Mouse BM (37.00%)	13	93811700	93811700	1	-	8	Intron (ENSMUST00000048001/ENSMUSG00000042102, intron 1 of 15)	Intron	759	13	93810941	93889341	78401	1	ENSMUSG00000042102	ENSMUST00000048001	Mmusculus	bm	37
Mouse BM (37.00%)	18	52745351	52745351	1	+	8	Distal Intergenic	Distal Intergenic	-3636	18	52748987	52772902	23916	1	ENSMUSG00000046886	ENSMUST00000072666	Mmusculus	bm	37
Mouse BM (37.00%)	X	52489919	52489919	1	+	8	Distal Intergenic	Distal Intergenic	-17289	20	52507208	52507844	637	1	ENSMUSG00000083798	ENSMUST00000118956	Mmusculus	bm	37
Mouse BM (37.00%)	3	103491101	103491101	1	-	7	Intron (ENSMUST00000121834/ENSMUSG00000027849, intron 1 of 6)	Intron	7643	3	103483458	103534872	51415	1	ENSMUSG00000027849	ENSMUST00000118117	Mmusculus	bm	37
Mouse BM (37.00%)	15	38973025	38973025	1	-	7	Intron (ENSMUST00000022908/ENSMUSG00000022299, intron 1 of 6)	Intron	3002	15	38958363	38976027	17665	2	ENSMUSG00000022299	ENSMUST00000228160	Mmusculus	bm	37
Mouse BM (37.00%)	19	30555076	30555076	1	-	7	Intron (ENSMUST00000065067/ENSMUSG00000052920, intron 16 of 17)	Intron	-3521	19	30546361	30551555	5195	2	ENSMUSG00000052920	ENSMUST00000183135	Mmusculus	bm	37
Mouse BM (37.00%)	4	32597808	32597808	1	+	6	Intron (ENSMUST00000219644/ENSMUSG00000051056, intron 1 of 1)	Intron	4952	4	32596960	32602760	5801	2	ENSMUSG00000051056	ENSMUST00000219644	Mmusculus	bm	37
Mouse BM (37.00%)	11	100610476	100610476	1	-	6	Intron (ENSMUST00000107364/ENSMUSG00000019173, intron 2 of 5)	Intron	5728	11	100604748	100605399	652	1	ENSMUSG00000017832	ENSMUST00000017976	Mmusculus	bm	37
Mouse BM (37.00%)	19	32117622	32117622	1	+	6	Intron (ENSMUST00000099514/ENSMUSG00000040451, intron 7 of 9)	Intron	20001	19	32101547	32137623	36077	2	ENSMUSG00000040451	ENSMUST00000134415	Mmusculus	bm	37
Mouse BM (37.00%)	2	58258049	58258049	1	-	5	Distal Intergenic	Distal Intergenic	-10142	2	58157465	58247907	90443	2	ENSMUSG00000026834	ENSMUST00000028178	Mmusculus	bm	37
Mouse BM (37.00%)	2	181434485	181434485	1	+	5	Intron (ENSMUST00000081125/ENSMUSG00000010505, intron 4 of 22)	Intron	-3615	2	181438100	181469525	31426	1	ENSMUSG00000010505	ENSMUST00000130079	Mmusculus	bm	37
Mouse BM (37.00%)	3	89000757	89000757	1	+	5	Promoter (<=1kb)	Promoter	-139	3	88991288	89000618	9331	2	ENSMUSG00000041263	ENSMUST00000052539	Mmusculus	bm	37
Mouse BM (37.00%)	7	29844561	29844561	1	+	5	Distal Intergenic	Distal Intergenic	-6705	7	29851266	29852353	1088	1	ENSMUSG00000108926	ENSMUST00000209150	Mmusculus	bm	37
Mouse BM (37.00%)	11	101112467	101112467	1	-	5	Intron (ENSMUST00000107284/ENSMUSG00000006920, intron 1 of 20)	Intron	4785	11	101088215	101117252	29038	2	ENSMUSG00000006920	ENSMUST00000100417	Mmusculus	bm	37
Mouse BM (37.00%)	12	72093545	72093545	1	-	5	Distal Intergenic	Distal Intergenic	2488	12	72095483	72096033	551	2	ENSMUSG00000114155	ENSMUST00000221336	Mmusculus	bm	37
Mouse BM (37.00%)	14	33691798	33691798	1	-	5	3' UTR	3' UTR	8923	14	33689027	33700721	11695	2	ENSMUSG00000044519	ENSMUST00000166737	Mmusculus	bm	37
Mouse BM (37.00%)	1	162208920	162208920	1	+	4	Intron (ENSMUST00000086074/ENSMUSG00000040265, intron 2 of 20)	Intron	25984	1	162232435	162234904	2470	2	ENSMUSG00000040265	ENSMUST00000195768	Mmusculus	bm	37
Mouse BM (37.00%)	2	148143855	148143855	1	+	4	Distal Intergenic	Distal Intergenic	-93409	2	148237264	148238687	1424	1	ENSMUSG00000037014	ENSMUST00000109962	Mmusculus	bm	37
Mouse BM (37.00%)	3	34105432	34105432	1	+	4	Intron (ENSMUST00000001620/ENSMUSG00000027680, intron 9 of 16)	Intron	4146	3	34108484	34109578	1095	2	ENSMUSG00000105135	ENSMUST00000198616	Mmusculus	bm	37
Mouse BM (37.00%)	5	31115746	31115746	1	-	4	Exon (ENSMUST00000202930/ENSMUSG00000045302, exon 3 of 3)	Exon	260	5	31115320	31116006	687	2	ENSMUSG00000045302	ENSMUST00000200756	Mmusculus	bm	37
Mouse BM (37.00%)	12	49802546	49802546	1	+	4	Distal Intergenic	Distal Intergenic	21012	12	49822898	49823558	661	2	ENSMUSG00000112605	ENSMUST00000220112	Mmusculus	bm	37
Mouse BM (37.00%)	13	23012950	23012950	1	-	4	Promoter (<=1kb)	Promoter	-666	13	23011364	23012284	921	2	ENSMUSG00000061296	ENSMUST00000072044	Mmusculus	bm	37
Mouse BM (37.00%)	14	14647668	14647668	1	-	4	Intron (ENSMUST00000052678/ENSMUSG00000025278, intron 1 of 45)	Intron	4148	14	14518185	14651816	133632	2	ENSMUSG00000025278	ENSMUST00000052678	Mmusculus	bm	37
Mouse BM (37.00%)	15	6739597	6739597	1	+	4	Intron (ENSMUST00000228918/ENSMUSG00000050310, intron 2 of 9)	Intron	1733	15	6737864	6829882	92019	1	ENSMUSG00000050310	ENSMUST00000061656	Mmusculus	bm	37
Mouse BM (37.00%)	2	76130171	76130171	1	-	3	Intron (ENSMUST00000099992/ENSMUSG00000075270, intron 1 of 19)	Intron	-18655	2	76148826	76148939	114	1	ENSMUSG00002076140	ENSMUST00020183638	Mmusculus	bm	37
Mouse BM (37.00%)	3	41569637	41569637	1	-	3	3' UTR	3' UTR	12772	3	41556865	41559242	2378	1	ENSMUSG00000025764	ENSMUST00000192300	Mmusculus	bm	37
Mouse BM (37.00%)	6	127508800	127508800	1	-	3	Distal Intergenic	Distal Intergenic	-29501	6	127538301	127651211	112911	1	ENSMUSG00000061414	ENSMUST00000212051	Mmusculus	bm	37
Mouse BM (37.00%)	9	6140805	6140805	1	-	3	Distal Intergenic	Distal Intergenic	-27779	9	6168584	6378845	210262	1	ENSMUSG00000032006	ENSMUST00000058692	Mmusculus	bm	37
Mouse BM (37.00%)	10	52147015	52147015	1	-	3	Intron (ENSMUST00000069004/ENSMUSG00000019891, intron 2 of 10)	Intron	37282	10	52109733	52197474	87742	1	ENSMUSG00000019891	ENSMUST00000218582	Mmusculus	bm	37
Mouse BM (37.00%)	15	78429429	78429429	1	-	3	Promoter (<=1kb)	Promoter	-544	15	78421208	78428885	7678	2	ENSMUSG00000044933	ENSMUST00000053239	Mmusculus	bm	37
Mouse BM (37.00%)	X	111376330	111376330	1	-	3	Distal Intergenic	Distal Intergenic	1772	20	111374558	111376322	1765	1	ENSMUSG00000083818	ENSMUST00000120930	Mmusculus	bm	37
Mouse BM (37.00%)	4	136058271	136058271	1	-	2	Intron (ENSMUST00000131671/ENSMUSG00000066037, intron 6 of 9)	Intron	-5113	4	136063384	136066584	3201	1	ENSMUSG00000066037	ENSMUST00000153505	Mmusculus	bm	37
Mouse BM (37.00%)	5	62872656	62872656	1	+	2	Intron (ENSMUST00000076623/ENSMUSG00000037999, intron 6 of 32)	Intron	15508	5	62863960	62888164	24205	2	ENSMUSG00000037999	ENSMUST00000161911	Mmusculus	bm	37
Mouse BM (37.00%)	6	70847939	70847939	1	-	2	Intron (ENSMUST00000034093/ENSMUSG00000031668, intron 2 of 16)	Intron	-7606	6	70855545	70870420	14876	1	ENSMUSG00000031668	ENSMUST00000159401	Mmusculus	bm	37
Mouse BM (37.00%)	14	64511648	64511648	1	+	2	Intron (ENSMUST00000067927/ENSMUSG00000054733, intron 8 of 10)	Intron	142749	14	64360075	64654397	294323	2	ENSMUSG00000054733	ENSMUST00000210428	Mmusculus	bm	37
Mouse BM (37.00%)	16	79787304	79787304	1	-	2	Distal Intergenic	Distal Intergenic	-8960	16	79796264	79797434	1171	1	ENSMUSG00000101810	ENSMUST00000191029	Mmusculus	bm	37
Mouse BM (37.00%)	19	22451369	22451369	1	-	2	Intron (ENSMUST00000237357/ENSMUSG00000052387, intron 1 of 24)	Intron	-25140	19	22415914	22426229	10316	2	ENSMUSG00000098739	ENSMUST00000185015	Mmusculus	bm	37
Mouse BM (37.00%)	19	24857339	24857339	1	-	2	Distal Intergenic	Distal Intergenic	4289	19	24853050	24853995	946	1	ENSMUSG00000058927	ENSMUST00000073080	Mmusculus	bm	37
Mouse BM (38.90%)	13	23879039	23879039	1	+	46	Promoter (<=1kb)	Promoter	-758	13	23879797	23880708	912	1	ENSMUSG00000036211	ENSMUST00000041052	Mmusculus	bm	38.9
Mouse BM (38.90%)	2	69865830	69865830	1	+	24	Distal Intergenic	Distal Intergenic	-3425	2	69869255	69872750	3496	1	ENSMUSG00000086132	ENSMUST00000140978	Mmusculus	bm	38.9
Mouse BM (38.90%)	2	84756663	84756663	1	+	19	Promoter (1-2kb)	Promoter	-1755	2	84758418	84758519	102	1	ENSMUSG00002076794	ENSMUST00020182082	Mmusculus	bm	38.9
Mouse BM (38.90%)	13	44888204	44888204	1	+	16	Intron (ENSMUST00000174068/ENSMUSG00000038518, intron 2 of 3)	Intron	688	13	44887516	45027790	140275	1	ENSMUSG00000038518	ENSMUST00000172581	Mmusculus	bm	38.9
Mouse BM (38.90%)	14	65583788	65583788	1	+	12	Distal Intergenic	Distal Intergenic	-12050	14	65595838	65623837	28000	1	ENSMUSG00000034522	ENSMUST00000224623	Mmusculus	bm	38.9
Mouse BM (38.90%)	3	139014743	139014743	1	-	9	Intron (ENSMUST00000106239/ENSMUSG00000047940, intron 8 of 13)	Intron	-102813	3	139117556	139117997	442	1	ENSMUSG00000104992	ENSMUST00000196571	Mmusculus	bm	38.9
Mouse BM (38.90%)	5	132189659	132189659	1	-	9	Intron (ENSMUST00000161226/ENSMUSG00000029673, intron 2 of 18)	Intron	42348	5	132230678	132232007	1330	2	ENSMUSG00000105495	ENSMUST00000197047	Mmusculus	bm	38.9
Mouse BM (38.90%)	18	5518045	5518045	1	+	9	Intron (ENSMUST00000161921/ENSMUSG00000063087, intron 6 of 6)	Intron	3064	18	5518415	5521109	2695	2	ENSMUSG00000063087	ENSMUST00000177190	Mmusculus	bm	38.9
Mouse BM (38.90%)	3	28555877	28555877	1	+	8	Intron (ENSMUST00000160934/ENSMUSG00000027692, intron 3 of 31)	Intron	-36550	3	28592427	28594241	1815	1	ENSMUSG00000027692	ENSMUST00000193721	Mmusculus	bm	38.9
Mouse BM (38.90%)	9	48974221	48974221	1	+	8	Intron (ENSMUST00000034803/ENSMUSG00000032264, intron 6 of 15)	Intron	-3786	9	48978007	48990075	12069	1	ENSMUSG00000032264	ENSMUST00000213787	Mmusculus	bm	38.9
Mouse BM (38.90%)	18	6398990	6398990	1	+	8	Distal Intergenic	Distal Intergenic	-27330	18	6371352	6371660	309	2	ENSMUSG00000095614	ENSMUST00000179994	Mmusculus	bm	38.9
Mouse BM (38.90%)	1	15958672	15958672	1	-	6	Intron (ENSMUST00000040695/ENSMUSG00000032719, intron 1 of 4)	Intron	4274	1	15924086	15962946	38861	2	ENSMUSG00000032719	ENSMUST00000040695	Mmusculus	bm	38.9
Mouse BM (38.90%)	2	152872179	152872179	1	-	6	Promoter (1-2kb)	Promoter	-1593	2	152873772	152897695	23924	1	ENSMUSG00000042631	ENSMUST00000037235	Mmusculus	bm	38.9
Mouse BM (38.90%)	4	59006981	59006981	1	+	6	Intron (ENSMUST00000148366/ENSMUSG00000070972, intron 2 of 3)	Intron	3788	4	59003193	59023740	20548	1	ENSMUSG00000070972	ENSMUST00000153467	Mmusculus	bm	38.9
Mouse BM (38.90%)	15	66136493	66136493	1	+	6	Intron (ENSMUST00000070256/ENSMUSG00000056258, intron 1 of 14)	Intron	21407	15	66154922	66157900	2979	2	ENSMUSG00000056258	ENSMUST00000183633	Mmusculus	bm	38.9
Mouse BM (38.90%)	9	37453138	37453138	1	+	5	Promoter (<=1kb)	Promoter	-156	9	37453294	37453989	696	1	ENSMUSG00000001943	ENSMUST00000215710	Mmusculus	bm	38.9
Mouse BM (38.90%)	14	13802494	13802494	1	+	5	Intron (ENSMUST00000181914/ENSMUSG00000097898, intron 2 of 4)	Intron	833	14	13796588	13803327	6740	2	ENSMUSG00000097898	ENSMUST00000224776	Mmusculus	bm	38.9
Mouse BM (38.90%)	X	164947147	164947147	1	+	5	Distal Intergenic	Distal Intergenic	-6303	20	164953450	164972800	19351	1	ENSMUSG00000040621	ENSMUST00000130880	Mmusculus	bm	38.9
Mouse BM (38.90%)	1	173122187	173122187	1	-	4	Distal Intergenic	Distal Intergenic	-16843	1	173101949	173105344	3396	2	ENSMUSG00000079180	ENSMUST00000111224	Mmusculus	bm	38.9
Mouse BM (38.90%)	11	44022105	44022105	1	+	4	Intron (ENSMUST00000148504/ENSMUSG00000087172, intron 6 of 6)	Intron	135931	11	44156390	44158036	1647	2	ENSMUSG00000086738	ENSMUST00000145584	Mmusculus	bm	38.9
Mouse BM (38.90%)	14	14377046	14377046	1	-	4	Distal Intergenic	Distal Intergenic	2649	14	14379219	14379695	477	2	ENSMUSG00000023156	ENSMUST00000180369	Mmusculus	bm	38.9
Mouse BM (38.90%)	16	55530857	55530857	1	-	4	Distal Intergenic	Distal Intergenic	-29424	16	55560281	55560515	235	1	ENSMUSG00000116969	ENSMUST00000232350	Mmusculus	bm	38.9
Mouse BM (38.90%)	18	61555267	61555267	1	-	4	Distal Intergenic	Distal Intergenic	12005	18	61566573	61567272	700	2	ENSMUSG00000118286	ENSMUST00000235755	Mmusculus	bm	38.9
Mouse BM (38.90%)	19	24873691	24873691	1	-	4	Distal Intergenic	Distal Intergenic	4870	19	24876600	24878561	1962	2	ENSMUSG00000051490	ENSMUST00000058600	Mmusculus	bm	38.9
Mouse BM (38.90%)	2	119791677	119791677	1	-	3	Intron (ENSMUST00000046717/ENSMUSG00000033943, intron 23 of 24)	Intron	791	2	119790886	119792704	1819	1	ENSMUSG00000033943	ENSMUST00000131396	Mmusculus	bm	38.9
Mouse BM (38.90%)	4	58648184	58648184	1	-	3	Downstream (<=300bp)	Downstream	10408	4	58648392	58658592	10201	2	ENSMUSG00000086470	ENSMUST00000127456	Mmusculus	bm	38.9
Mouse BM (38.90%)	5	20354201	20354201	1	-	3	Intron (ENSMUST00000197354/ENSMUSG00000040003, intron 3 of 21)	Intron	-34756	5	20319318	20319445	128	2	ENSMUSG00000077171	ENSMUST00000103983	Mmusculus	bm	38.9
Mouse BM (38.90%)	1	130699971	130699971	1	-	2	Intron (ENSMUST00000189150/ENSMUSG00000100106, intron 2 of 3)	Intron	5850	1	130694121	130712170	18050	1	ENSMUSG00000100106	ENSMUST00000189150	Mmusculus	bm	38.9
Mouse BM (38.90%)	2	9281644	9281644	1	-	2	Distal Intergenic	Distal Intergenic	-6324	2	9274891	9275320	430	2	ENSMUSG00000083423	ENSMUST00000121712	Mmusculus	bm	38.9
Mouse BM (38.90%)	2	28903975	28903975	1	-	2	Intron (ENSMUST00000189027/ENSMUSG00000079502, intron 1 of 6)	Intron	25397	2	28817846	28929372	111527	2	ENSMUSG00000079502	ENSMUST00000190049	Mmusculus	bm	38.9
Mouse BM (38.90%)	3	36535970	36535970	1	-	2	Exon (ENSMUST00000029268/ENSMUSG00000027713, exon 3 of 3)	Exon	5884	3	36530086	36536448	6363	1	ENSMUSG00000027713	ENSMUST00000029268	Mmusculus	bm	38.9
Mouse BM (38.90%)	3	108190532	108190532	1	-	2	Promoter (<=1kb)	Promoter	-866	3	108191398	108268759	77362	1	ENSMUSG00000068747	ENSMUST00000135636	Mmusculus	bm	38.9
Mouse BM (38.90%)	4	141781966	141781966	1	-	2	Intron (ENSMUST00000036572/ENSMUSG00000040616, intron 1 of 2)	Intron	-6077	4	141770223	141775889	5667	2	ENSMUSG00000085574	ENSMUST00000128385	Mmusculus	bm	38.9
Mouse BM (62.20%)	5	20354201	20354201	1	-	358	Intron (ENSMUST00000197354/ENSMUSG00000040003, intron 3 of 21)	Intron	-34756	5	20319318	20319445	128	2	ENSMUSG00000077171	ENSMUST00000103983	Mmusculus	bm	62.2
Mouse BM (62.20%)	1	69595700	69595700	1	+	240	Intron (ENSMUST00000027146/ENSMUSG00000025997, intron 5 of 7)	Intron	41981	1	69634195	69637681	3487	2	ENSMUSG00000100815	ENSMUST00000188962	Mmusculus	bm	62.2
Mouse BM (62.20%)	13	24794505	24794505	1	-	80	Intron (ENSMUST00000238974/ENSMUSG00000036006, intron 1 of 13)	Intron	-4088	13	24798593	24889984	91392	1	ENSMUSG00000036006	ENSMUST00000091694	Mmusculus	bm	62.2
Mouse BM (62.20%)	16	8658044	8658044	1	+	74	Intron (ENSMUST00000023150/ENSMUSG00000022507, intron 2 of 3)	Intron	8859	16	8649185	8661995	12811	1	ENSMUSG00000022507	ENSMUST00000229318	Mmusculus	bm	62.2
Mouse BM (62.20%)	11	23640410	23640410	1	-	66	Intron (ENSMUST00000109525/ENSMUSG00000020280, intron 4 of 17)	Intron	23899	11	23616511	23623281	6771	1	ENSMUSG00000020280	ENSMUST00000143117	Mmusculus	bm	62.2
Mouse BM (62.20%)	8	123096690	123096690	1	+	50	Distal Intergenic	Distal Intergenic	-4086	8	123100776	123103183	2408	1	ENSMUSG00000093682	ENSMUST00000176061	Mmusculus	bm	62.2
Mouse BM (62.20%)	5	137163854	137163854	1	-	43	3' UTR	3' UTR	4121	5	137163809	137167975	4167	2	ENSMUSG00000037390	ENSMUST00000160630	Mmusculus	bm	62.2
Mouse BM (62.20%)	5	147167550	147167550	1	+	37	Intron (ENSMUST00000174285/ENSMUSG00000092570, intron 5 of 5)	Intron	-30487	5	147136934	147137063	130	2	ENSMUSG00000077735	ENSMUST00000104547	Mmusculus	bm	62.2
Mouse BM (62.20%)	3	56606011	56606011	1	+	32	Distal Intergenic	Distal Intergenic	130197	3	56735738	56736208	471	2	ENSMUSG00000105113	ENSMUST00000200018	Mmusculus	bm	62.2
Mouse BM (62.20%)	19	21437275	21437275	1	-	29	Intron (ENSMUST00000087600/ENSMUSG00000058624, intron 1 of 13)	Intron	12677	19	21396089	21449952	53864	2	ENSMUSG00000058624	ENSMUST00000136258	Mmusculus	bm	62.2
Mouse BM (62.20%)	16	50153602	50153602	1	+	28	Intron (ENSMUST00000138166/ENSMUSG00000022641, intron 2 of 16)	Intron	-2246	16	50017522	50151356	133835	2	ENSMUSG00000022641	ENSMUST00000114488	Mmusculus	bm	62.2
Mouse BM (62.20%)	17	15333481	15333481	1	-	28	Distal Intergenic	Distal Intergenic	-38940	17	15372421	15393320	20900	1	ENSMUSG00000116655	ENSMUST00000231330	Mmusculus	bm	62.2
Mouse BM (62.20%)	19	12238078	12238078	1	+	27	Promoter (<=1kb)	Promoter	-318	19	12238396	12247751	9356	1	ENSMUSG00000060049	ENSMUST00000207969	Mmusculus	bm	62.2
Mouse BM (62.20%)	13	103902195	103902195	1	-	23	Promoter (<=1kb)	Promoter	-654	13	103889176	103901541	12366	2	ENSMUSG00000032621	ENSMUST00000210836	Mmusculus	bm	62.2
Mouse BM (62.20%)	7	16109111	16109111	1	+	22	Intron (ENSMUST00000211741/ENSMUSG00000052833, intron 2 of 8)	Intron	-6584	7	16068193	16102527	34335	2	ENSMUSG00000052833	ENSMUST00000209749	Mmusculus	bm	62.2
Mouse BM (62.20%)	1	93227902	93227902	1	-	21	3' UTR	3' UTR	2722	1	93229150	93230624	1475	2	ENSMUSG00000026273	ENSMUST00000136754	Mmusculus	bm	62.2
Mouse BM (62.20%)	16	45587840	45587840	1	+	21	Intron (ENSMUST00000036355/ENSMUSG00000033149, intron 12 of 17)	Intron	4806	16	45583063	45592646	9584	2	ENSMUSG00000033149	ENSMUST00000151300	Mmusculus	bm	62.2
Mouse BM (62.20%)	15	97787186	97787186	1	+	19	Intron (ENSMUST00000023119/ENSMUSG00000022479, intron 1 of 9)	Intron	7508	15	97774657	97794694	20038	2	ENSMUSG00000022479	ENSMUST00000126568	Mmusculus	bm	62.2
Mouse BM (62.20%)	19	25196042	25196042	1	-	17	Distal Intergenic	Distal Intergenic	-18297	19	25214339	25411860	197522	1	ENSMUSG00000032702	ENSMUST00000049400	Mmusculus	bm	62.2
Mouse BM (62.20%)	3	9612751	9612751	1	+	15	Intron (ENSMUST00000041124/ENSMUSG00000040209, intron 2 of 8)	Intron	17608	3	9503352	9630359	127008	2	ENSMUSG00000040209	ENSMUST00000193947	Mmusculus	bm	62.2
Mouse BM (62.20%)	17	83519266	83519266	1	-	15	Distal Intergenic	Distal Intergenic	-3455	17	83522721	83532499	9779	1	ENSMUSG00000024247	ENSMUST00000170794	Mmusculus	bm	62.2
Mouse BM (62.20%)	X	9174145	9174145	1	-	14	Intron (ENSMUST00000015486/ENSMUSG00000015342, intron 2 of 2)	Intron	-9913	20	9184058	9184215	158	1	ENSMUSG00000065155	ENSMUST00000083221	Mmusculus	bm	62.2
Mouse BM (62.20%)	13	9810626	9810626	1	+	13	Intron (ENSMUST00000110636/ENSMUSG00000021156, intron 1 of 14)	Intron	-3711	13	9803777	9806915	3139	2	ENSMUSG00000113650	ENSMUST00000221759	Mmusculus	bm	62.2
Mouse BM (62.20%)	1	174151847	174151847	1	+	12	Distal Intergenic	Distal Intergenic	-6237	1	174158084	174160439	2356	1	ENSMUSG00000026531	ENSMUST00000027816	Mmusculus	bm	62.2
Mouse BM (62.20%)	2	64820978	64820978	1	+	12	Intron (ENSMUST00000028252/ENSMUSG00000026888, intron 2 of 13)	Intron	-14865	2	64760533	64806113	45581	2	ENSMUSG00000026888	ENSMUST00000156765	Mmusculus	bm	62.2
Mouse BM (62.20%)	10	21394321	21394321	1	-	12	Distal Intergenic	Distal Intergenic	-72786	10	21321080	21321535	456	2	ENSMUSG00000112738	ENSMUST00000219604	Mmusculus	bm	62.2
Mouse BM (62.20%)	10	41778181	41778181	1	-	12	Intron (ENSMUST00000099931/ENSMUSG00000038332, intron 5 of 9)	Intron	3812	10	41774369	41778545	4177	1	ENSMUSG00000038332	ENSMUST00000214835	Mmusculus	bm	62.2
Mouse BM (62.20%)	6	33982957	33982957	1	-	11	Distal Intergenic	Distal Intergenic	-13611	6	33961924	33969346	7423	2	ENSMUSG00000087441	ENSMUST00000155496	Mmusculus	bm	62.2
Mouse BM (62.20%)	8	64950841	64950841	1	-	11	Distal Intergenic	Distal Intergenic	16634	8	64967366	64967475	110	2	ENSMUSG00000076042	ENSMUST00000102088	Mmusculus	bm	62.2
Mouse BM (62.20%)	12	99904613	99904613	1	-	11	Intron (ENSMUST00000153627/ENSMUSG00000021177, intron 14 of 15)	Intron	22888	12	99881725	99885563	3839	1	ENSMUSG00000021177	ENSMUST00000220685	Mmusculus	bm	62.2
Mouse BM (62.20%)	14	34221778	34221778	1	-	11	Promoter (1-2kb)	Promoter	-1894	14	34223672	34224641	970	1	ENSMUSG00000090779	ENSMUST00000171248	Mmusculus	bm	62.2
Mouse BM (62.20%)	X	6557988	6557988	1	+	11	Distal Intergenic	Distal Intergenic	68648	20	6489340	6549502	60163	1	ENSMUSG00000068270	ENSMUST00000089520	Mmusculus	bm	62.2
Mouse BM (62.20%)	1	145592008	145592008	1	+	10	Distal Intergenic	Distal Intergenic	-389579	1	145199132	145202429	3298	2	ENSMUSG00000103055	ENSMUST00000194549	Mmusculus	bm	62.2
Mouse BM (62.20%)	2	128782876	128782876	1	-	10	Intron (ENSMUST00000028866/ENSMUSG00000027387, intron 1 of 8)	Intron	3121	2	128768188	128785997	17810	2	ENSMUSG00000027387	ENSMUST00000028866	Mmusculus	bm	62.2
Mouse BM (62.20%)	4	85896218	85896218	1	-	10	Intron (ENSMUST00000213098/ENSMUSG00000066113, intron 2 of 3)	Intron	65513	4	85961631	85961731	101	2	ENSMUSG00000064687	ENSMUST00000082753	Mmusculus	bm	62.2
Mouse BM (62.20%)	14	109456391	109456391	1	-	10	Distal Intergenic	Distal Intergenic	-304140	14	109760531	109761528	998	1	ENSMUSG00000115642	ENSMUST00000227701	Mmusculus	bm	62.2
Mouse BM (62.20%)	15	80801792	80801792	1	-	10	Exon (ENSMUST00000226442/ENSMUSG00000047888, exon 1 of 1)	Exon	1675	15	80800117	80803418	3302	1	ENSMUSG00000047888	ENSMUST00000226442	Mmusculus	bm	62.2
Mouse BM (62.20%)	19	3573993	3573993	1	-	10	Intron (ENSMUST00000025846/ENSMUSG00000024908, intron 3 of 22)	Intron	-2246	19	3561495	3571747	10253	2	ENSMUSG00000024908	ENSMUST00000225339	Mmusculus	bm	62.2
Mouse BM (62.20%)	5	137709956	137709956	1	+	9	Distal Intergenic	Distal Intergenic	10046	5	137718616	137720002	1387	2	ENSMUSG00000082088	ENSMUST00000119241	Mmusculus	bm	62.2
Mouse BM (62.20%)	13	90133745	90133745	1	-	9	Intron (ENSMUST00000159199/ENSMUSG00000021615, intron 6 of 8)	Intron	-58083	13	90075561	90075662	102	2	ENSMUSG00002075582	ENSMUST00020183197	Mmusculus	bm	62.2
Mouse BM (62.20%)	X	167689052	167689052	1	-	9	Intron (ENSMUST00000033721/ENSMUSG00000031355, intron 1 of 12)	Intron	110957	20	167578095	168087431	509337	1	ENSMUSG00000031355	ENSMUST00000033721	Mmusculus	bm	62.2
Mouse BM (62.20%)	1	38988091	38988091	1	-	8	Intron (ENSMUST00000088029/ENSMUSG00000067604, intron 9 of 9)	Intron	9807	1	38978284	38987724	9441	1	ENSMUSG00000067604	ENSMUST00000160214	Mmusculus	bm	62.2
Mouse BM (62.20%)	3	140140782	140140782	1	+	8	Distal Intergenic	Distal Intergenic	72246	3	140212479	140213028	550	2	ENSMUSG00000104596	ENSMUST00000196082	Mmusculus	bm	62.2
Mouse BM (62.20%)	4	119316119	119316119	1	-	8	Intron (ENSMUST00000129150/ENSMUSG00000070806, intron 2 of 2)	Intron	14202	4	119301917	119324641	22725	1	ENSMUSG00000070806	ENSMUST00000129150	Mmusculus	bm	62.2
Mouse BM (62.20%)	7	35264098	35264098	1	-	8	Distal Intergenic	Distal Intergenic	-8369	7	35246610	35255729	9120	2	ENSMUSG00000034875	ENSMUST00000040962	Mmusculus	bm	62.2
Mouse BM (62.20%)	7	55004640	55004640	1	-	8	Distal Intergenic	Distal Intergenic	78956	7	54925684	54927906	2223	1	ENSMUSG00000108325	ENSMUST00000205934	Mmusculus	bm	62.2
Mouse BM (62.20%)	7	126660708	126660708	1	+	8	Intron (ENSMUST00000205559/ENSMUSG00000049350, intron 1 of 4)	Intron	-6920	7	126667628	126670211	2584	1	ENSMUSG00000108327	ENSMUST00000206939	Mmusculus	bm	62.2
Mouse BM (62.20%)	18	57275469	57275469	1	-	8	Promoter (<=1kb)	Promoter	-389	18	57275858	57425800	149943	1	ENSMUSG00000024593	ENSMUST00000139892	Mmusculus	bm	62.2
Mouse BM (62.20%)	7	45128869	45128869	1	-	7	Intron (ENSMUST00000210701/ENSMUSG00000109926, intron 2 of 5)	Intron	486	7	45125054	45129355	4302	2	ENSMUSG00000011382	ENSMUST00000209450	Mmusculus	bm	62.2
Mouse BM (62.20%)	8	123104695	123104695	1	+	7	Intron (ENSMUST00000017622/ENSMUSG00000017478, intron 1 of 18)	Intron	1275	8	123103420	123144098	40679	1	ENSMUSG00000017478	ENSMUST00000176629	Mmusculus	bm	62.2
Mouse BM (62.20%)	12	40655897	40655897	1	-	7	Intron (ENSMUST00000037488/ENSMUSG00000035954, intron 1 of 52)	Intron	159562	12	40496335	40896179	399845	1	ENSMUSG00000035954	ENSMUST00000220912	Mmusculus	bm	62.2
Mouse BM (62.20%)	13	84697096	84697096	1	-	7	Distal Intergenic	Distal Intergenic	141964	13	84838329	84839060	732	2	ENSMUSG00000098081	ENSMUST00000182391	Mmusculus	bm	62.2
Mouse BM (62.20%)	18	33948900	33948900	1	+	7	Intron (ENSMUST00000025234/ENSMUSG00000024376, intron 18 of 23)	Intron	-12749	18	33930444	33936151	5708	2	ENSMUSG00000024376	ENSMUST00000235393	Mmusculus	bm	62.2
Mouse BM (62.20%)	2	142822548	142822548	1	+	6	Distal Intergenic	Distal Intergenic	77663	2	142744885	142745492	608	1	ENSMUSG00000086504	ENSMUST00000124774	Mmusculus	bm	62.2
Mouse BM (62.20%)	6	41089916	41089916	1	+	6	Promoter (<=1kb)	Promoter	-568	6	41090484	41091001	518	1	ENSMUSG00000095574	ENSMUST00000103267	Mmusculus	bm	62.2
Mouse BM (62.20%)	19	7819337	7819337	1	+	6	Intron (ENSMUST00000237471/ENSMUSG00000118312, intron 2 of 7)	Intron	6695	19	7804468	7826032	21565	2	ENSMUSG00000118312	ENSMUST00000237471	Mmusculus	bm	62.2
Mouse BM (62.20%)	3	143336516	143336516	1	-	5	Distal Intergenic	Distal Intergenic	-14135	3	143350651	143356714	6064	1	ENSMUSG00000103816	ENSMUST00000192421	Mmusculus	bm	62.2
Mouse BM (62.20%)	5	128716276	128716276	1	+	5	Distal Intergenic	Distal Intergenic	38368	5	128677908	128681157	3250	1	ENSMUSG00000081683	ENSMUST00000117102	Mmusculus	bm	62.2
Mouse BM (62.20%)	6	53412172	53412172	1	+	5	Intron (ENSMUST00000203528/ENSMUSG00000053007, intron 4 of 10)	Intron	1213	6	53410959	53411122	164	1	ENSMUSG00000119449	ENSMUST00000240011	Mmusculus	bm	62.2
Mouse BM (62.20%)	7	71856532	71856532	1	+	5	Intron (ENSMUST00000079323/ENSMUSG00000032776, intron 10 of 22)	Intron	22576	7	71875116	71879108	3993	2	ENSMUSG00000032776	ENSMUST00000206976	Mmusculus	bm	62.2
Mouse BM (62.20%)	8	112088344	112088344	1	-	5	Intron (ENSMUST00000159336/ENSMUSG00000033579, intron 1 of 6)	Intron	4765	8	112071767	112093109	21343	2	ENSMUSG00000033579	ENSMUST00000159336	Mmusculus	bm	62.2
Mouse BM (62.20%)	10	85373214	85373214	1	-	5	Intron (ENSMUST00000105307/ENSMUSG00000020042, intron 1 of 16)	Intron	-61051	10	85434265	85496156	61892	1	ENSMUSG00000020042	ENSMUST00000105306	Mmusculus	bm	62.2
Mouse BM (62.20%)	12	108184057	108184057	1	+	5	Intron (ENSMUST00000222310/ENSMUSG00000084883, intron 2 of 5)	Intron	18713	12	108165344	108168405	3062	1	ENSMUSG00000021258	ENSMUST00000223363	Mmusculus	bm	62.2
Mouse BM (62.20%)	15	79416925	79416925	1	-	5	3' UTR	3' UTR	13831	15	79415554	79430756	15203	2	ENSMUSG00000055065	ENSMUST00000231053	Mmusculus	bm	62.2
Mouse BM (62.20%)	17	37266115	37266115	1	+	5	Intron (ENSMUST00000113669/ENSMUSG00000036315, intron 3 of 3)	Intron	3095	17	37265303	37269210	3908	2	ENSMUSG00000036315	ENSMUST00000172823	Mmusculus	bm	62.2
Mouse BM (62.20%)	17	45081620	45081620	1	+	5	Intron (ENSMUST00000238400/ENSMUSG00000039153, intron 1 of 6)	Intron	-6419	17	45088039	45430177	342139	1	ENSMUSG00000038954	ENSMUST00000050630	Mmusculus	bm	62.2
Mouse BM (62.20%)	X	97992948	97992948	1	+	5	Distal Intergenic	Distal Intergenic	11135	20	97981813	97987641	5829	1	ENSMUSG00000047694	ENSMUST00000140479	Mmusculus	bm	62.2
Mouse BM (62.20%)	X	162648834	162648834	1	+	5	Distal Intergenic	Distal Intergenic	-43179	20	162692013	162716662	24650	1	ENSMUSG00000031367	ENSMUST00000069041	Mmusculus	bm	62.2
Mouse BM (62.20%)	1	124652365	124652365	1	+	4	Intron (ENSMUST00000239072/ENSMUSG00000036815, intron 1 of 25)	Intron	103100	1	124752439	124755465	3027	2	ENSMUSG00000102240	ENSMUST00000192647	Mmusculus	bm	62.2
Mouse BM (62.20%)	4	123575704	123575704	1	+	4	Intron (ENSMUST00000082108/ENSMUSG00000028649, intron 1 of 92)	Intron	2449	4	123243509	123578153	334645	2	ENSMUSG00000028649	ENSMUST00000082108	Mmusculus	bm	62.2
Mouse BM (62.20%)	6	6843119	6843119	1	-	4	Intron (ENSMUST00000245862/ENSMUSG00000090063, intron 1 of 2)	Intron	-12328	6	6824188	6830791	6604	2	ENSMUSG00000090063	ENSMUST00000210702	Mmusculus	bm	62.2
Mouse BM (62.20%)	8	36102120	36102120	1	-	4	Intron (ENSMUST00000037666/ENSMUSG00000070056, intron 1 of 2)	Intron	27689	8	36074431	36144174	69744	1	ENSMUSG00000070056	ENSMUST00000154989	Mmusculus	bm	62.2
Mouse BM (62.20%)	9	27533929	27533929	1	+	4	Intron (ENSMUST00000213224/ENSMUSG00000110851, intron 1 of 1)	Intron	6448	9	27527481	27537194	9714	1	ENSMUSG00000110851	ENSMUST00000213224	Mmusculus	bm	62.2
Mouse BM (62.20%)	10	12724855	12724855	1	-	4	Intron (ENSMUST00000076817/ENSMUSG00000019820, intron 1 of 73)	Intron	3023	10	12721832	12722285	454	1	ENSMUSG00000112698	ENSMUST00000219425	Mmusculus	bm	62.2
Mouse BM (62.20%)	1	27808472	27808472	1	+	3	Distal Intergenic	Distal Intergenic	-114587	1	27923059	27941903	18845	1	ENSMUSG00000101514	ENSMUST00000185409	Mmusculus	bm	62.2
Mouse BM (62.20%)	1	53819502	53819502	1	+	3	Intron (ENSMUST00000027263/ENSMUSG00000026094, intron 1 of 7)	Intron	4814	1	53800308	53824316	24009	2	ENSMUSG00000026094	ENSMUST00000185920	Mmusculus	bm	62.2
Mouse BM (62.20%)	3	67647258	67647258	1	+	3	Distal Intergenic	Distal Intergenic	3372	3	67649301	67650630	1330	2	ENSMUSG00000104477	ENSMUST00000192744	Mmusculus	bm	62.2
Mouse BM (62.20%)	6	17694927	17694927	1	+	3	Promoter (<=1kb)	Promoter	26	6	17694901	17695084	184	1	ENSMUSG00002076302	ENSMUST00020182594	Mmusculus	bm	62.2
Mouse BM (62.20%)	6	121175524	121175524	1	-	3	Promoter (<=1kb)	Promoter	-382	6	121173634	121175142	1509	2	ENSMUSG00000107915	ENSMUST00000205150	Mmusculus	bm	62.2
Mouse BM (62.20%)	8	25717374	25717374	1	-	3	Intron (ENSMUST00000210016/ENSMUSG00000065954, intron 1 of 5)	Intron	13505	8	25672538	25730879	58342	2	ENSMUSG00000065954	ENSMUST00000210488	Mmusculus	bm	62.2
Mouse BM (62.20%)	10	13350897	13350897	1	+	3	Promoter (<=1kb)	Promoter	-741	10	13083461	13350156	266696	2	ENSMUSG00000062866	ENSMUST00000105545	Mmusculus	bm	62.2
Mouse BM (62.20%)	10	50018257	50018257	1	+	3	Distal Intergenic	Distal Intergenic	40833	10	50055247	50059090	3844	2	ENSMUSG00000112349	ENSMUST00000219753	Mmusculus	bm	62.2
Mouse BM (62.20%)	12	8025195	8025195	1	+	3	Distal Intergenic	Distal Intergenic	-2453	12	8027648	8037818	10171	1	ENSMUSG00000020609	ENSMUST00000171271	Mmusculus	bm	62.2
Mouse BM (62.20%)	12	63849833	63849833	1	+	3	Distal Intergenic	Distal Intergenic	-124895	12	63974728	63978535	3808	1	ENSMUSG00000113684	ENSMUST00000222419	Mmusculus	bm	62.2
Mouse BM (62.20%)	13	111560204	111560204	1	+	3	Distal Intergenic	Distal Intergenic	29712	13	111577206	111589916	12711	2	ENSMUSG00000032745	ENSMUST00000143331	Mmusculus	bm	62.2
Mouse BM (62.20%)	15	12286153	12286153	1	+	3	Promoter (<=1kb)	Promoter	-602	15	12286755	12287539	785	1	ENSMUSG00000115594	ENSMUST00000227442	Mmusculus	bm	62.2
Mouse BM (62.20%)	17	5055240	5055240	1	+	3	Intron (ENSMUST00000124362/ENSMUSG00000069729, intron 1 of 2)	Intron	8536	17	5046704	5148461	101758	1	ENSMUSG00000069729	ENSMUST00000156775	Mmusculus	bm	62.2
Mouse BM (62.20%)	18	27667715	27667715	1	-	3	Distal Intergenic	Distal Intergenic	-63982	18	27731697	27732809	1113	1	ENSMUSG00000046636	ENSMUST00000050143	Mmusculus	bm	62.2
Mouse BM (62.20%)	18	88952626	88952626	1	+	3	Distal Intergenic	Distal Intergenic	-3644	18	88956270	88956419	150	1	ENSMUSG00000117777	ENSMUST00000235800	Mmusculus	bm	62.2
Mouse BM (62.20%)	1	44151565	44151565	1	-	2	Promoter (1-2kb)	Promoter	-1615	1	44130724	44149950	19227	2	ENSMUSG00000101104	ENSMUST00000134195	Mmusculus	bm	62.2
Mouse BM (62.20%)	2	106546304	106546304	1	-	2	Intron (ENSMUST00000111063/ENSMUSG00000016386, intron 2 of 6)	Intron	-14531	2	106560835	106614322	53488	1	ENSMUSG00000016386	ENSMUST00000133401	Mmusculus	bm	62.2
Mouse BM (62.20%)	2	133891360	133891360	1	+	2	Distal Intergenic	Distal Intergenic	-465019	2	133426235	133426341	107	2	ENSMUSG00000119228	ENSMUST00000239857	Mmusculus	bm	62.2
Mouse BM (62.20%)	2	146763811	146763811	1	+	2	Intron (ENSMUST00000099278/ENSMUSG00000074749, intron 6 of 13)	Intron	-30992	2	146794803	146812012	17210	1	ENSMUSG00000074749	ENSMUST00000135595	Mmusculus	bm	62.2
Mouse BM (62.20%)	4	82263036	82263036	1	+	2	Intron (ENSMUST00000050872/ENSMUSG00000008575, intron 6 of 11)	Intron	-94611	4	82357647	82357751	105	1	ENSMUSG00002075784	ENSMUST00020182629	Mmusculus	bm	62.2
Mouse BM (62.20%)	5	33434941	33434941	1	-	2	Distal Intergenic	Distal Intergenic	-2603	5	33405067	33432338	27272	2	ENSMUSG00000037373	ENSMUST00000079746	Mmusculus	bm	62.2
Mouse BM (62.20%)	6	144115374	144115374	1	+	2	Intron (ENSMUST00000038815/ENSMUSG00000041540, intron 1 of 14)	Intron	34409	6	144062204	144149783	87580	2	ENSMUSG00000041540	ENSMUST00000139478	Mmusculus	bm	62.2
Mouse BM (62.20%)	7	113814874	113814874	1	-	2	3' UTR	3' UTR	2522	7	113814829	113817396	2568	2	ENSMUSG00000030754	ENSMUST00000209394	Mmusculus	bm	62.2
Mouse BM (62.20%)	8	34435741	34435741	1	-	2	Distal Intergenic	Distal Intergenic	-15850	8	34272671	34419891	147221	2	ENSMUSG00000031586	ENSMUST00000053251	Mmusculus	bm	62.2
Mouse BM (62.20%)	8	89760421	89760421	1	+	2	Intron (ENSMUST00000034090/ENSMUSG00000031665, intron 2 of 3)	Intron	-7900	8	89768321	89795969	27649	1	ENSMUSG00000120400	ENSMUST00000243370	Mmusculus	bm	62.2
Mouse BM (62.20%)	11	53223546	53223546	1	-	2	3' UTR	3' UTR	5319	11	53218227	53223306	5080	1	ENSMUSG00000018239	ENSMUST00000141585	Mmusculus	bm	62.2
Mouse BM (62.20%)	13	99517378	99517378	1	-	2	Intron (ENSMUST00000052249/ENSMUSG00000041632, intron 4 of 10)	Intron	31751	13	99533432	99549129	15698	2	ENSMUSG00000097828	ENSMUST00000180491	Mmusculus	bm	62.2
Mouse BM (62.20%)	14	68427448	68427448	1	-	2	Distal Intergenic	Distal Intergenic	-22925	14	68404402	68404523	122	2	ENSMUSG00000087772	ENSMUST00000157147	Mmusculus	bm	62.2
Mouse BM (62.20%)	14	98294588	98294588	1	+	2	Intron (ENSMUST00000069334/ENSMUSG00000055639, intron 1 of 10)	Intron	-61357	14	98355945	98356442	498	1	ENSMUSG00000086133	ENSMUST00000144274	Mmusculus	bm	62.2
Mouse BM (62.20%)	15	80995414	80995414	1	-	2	Intron (ENSMUST00000134469/ENSMUSG00000042292, intron 3 of 14)	Intron	4632	15	80999234	81000046	813	2	ENSMUSG00000116321	ENSMUST00000230595	Mmusculus	bm	62.2
Mouse BM (62.20%)	16	81448765	81448765	1	-	2	Distal Intergenic	Distal Intergenic	-140339	16	81589104	81590886	1783	1	ENSMUSG00000116803	ENSMUST00000231467	Mmusculus	bm	62.2
Mouse BM (62.20%)	19	25207443	25207443	1	+	2	Distal Intergenic	Distal Intergenic	-6896	19	25214339	25411860	197522	1	ENSMUSG00000032702	ENSMUST00000049400	Mmusculus	bm	62.2
Mouse BM (62.20%)	X	41414220	41414220	1	+	2	Distal Intergenic	Distal Intergenic	-22169	20	41436389	41436556	168	1	ENSMUSG00000083450	ENSMUST00000120480	Mmusculus	bm	62.2
Mouse BM (65.10%)	13	108413193	108413193	1	+	303	Intron (ENSMUST00000022207/ENSMUSG00000021696, intron 6 of 7)	Intron	34091	13	108445736	108447284	1549	2	ENSMUSG00000114607	ENSMUST00000225465	Mmusculus	bm	65.1
Mouse BM (65.10%)	9	69900575	69900575	1	+	286	Intron (ENSMUST00000034754/ENSMUSG00000011958, intron 1 of 10)	Intron	-2185	9	69902760	69914397	11638	1	ENSMUSG00000011958	ENSMUST00000165389	Mmusculus	bm	65.1
Mouse BM (65.10%)	1	53800427	53800427	1	+	128	Exon (ENSMUST00000187066/ENSMUSG00000026094, exon 1 of 1)	Exon	1425	1	53799732	53801852	2121	2	ENSMUSG00000026094	ENSMUST00000187066	Mmusculus	bm	65.1
Mouse BM (65.10%)	5	32170143	32170143	1	-	125	Promoter (1-2kb)	Promoter	-1936	5	32163321	32168207	4887	2	ENSMUSG00000106894	ENSMUST00000201542	Mmusculus	bm	65.1
Mouse BM (65.10%)	7	66581842	66581842	1	-	111	Intron (ENSMUST00000156396/ENSMUSG00000058145, intron 8 of 8)	Intron	22626	7	66559216	66619303	60088	1	ENSMUSG00000058145	ENSMUST00000138009	Mmusculus	bm	65.1
Mouse BM (65.10%)	12	86306844	86306844	1	-	96	Exon (ENSMUST00000220646/ENSMUSG00000021254, exon 1 of 1)	Exon	591	12	86306253	86309341	3089	1	ENSMUSG00000021254	ENSMUST00000220646	Mmusculus	bm	65.1
Mouse BM (65.10%)	9	62412990	62412990	1	-	82	Intron (ENSMUST00000048043/ENSMUSG00000041729, intron 1 of 11)	Intron	4790	9	62335218	62417780	82563	2	ENSMUSG00000041729	ENSMUST00000164246	Mmusculus	bm	65.1
Mouse BM (65.10%)	17	43792526	43792526	1	+	66	Intron (ENSMUST00000117137/ENSMUSG00000023914, intron 10 of 13)	Intron	18847	17	43808791	43811373	2583	2	ENSMUSG00000023914	ENSMUST00000130964	Mmusculus	bm	65.1
Mouse BM (65.10%)	4	63710343	63710343	1	-	56	Distal Intergenic	Distal Intergenic	-46993	4	63642840	63663350	20511	2	ENSMUSG00000050395	ENSMUST00000239480	Mmusculus	bm	65.1
Mouse BM (65.10%)	11	57505188	57505188	1	+	50	Distal Intergenic	Distal Intergenic	-31080	11	57536268	57678340	142073	1	ENSMUSG00000020520	ENSMUST00000066987	Mmusculus	bm	65.1
Mouse BM (65.10%)	12	119033689	119033689	1	+	47	Distal Intergenic	Distal Intergenic	-2524	12	119030800	119031165	366	2	ENSMUSG00000114030	ENSMUST00000221798	Mmusculus	bm	65.1
Mouse BM (65.10%)	19	3130012	3130012	1	+	45	Intron (ENSMUST00000237047/ENSMUSG00000100969, intron 2 of 5)	Intron	-54633	19	3184645	3184959	315	1	ENSMUSG00000117761	ENSMUST00000235610	Mmusculus	bm	65.1
Mouse BM (65.10%)	1	37790604	37790604	1	-	41	Distal Intergenic	Distal Intergenic	-31438	1	37650758	37759166	108409	2	ENSMUSG00000026090	ENSMUST00000162875	Mmusculus	bm	65.1
Mouse BM (65.10%)	7	138876344	138876344	1	-	40	Exon (ENSMUST00000209810/ENSMUSG00000110115, exon 2 of 2)	Exon	437	7	138872733	138876781	4049	2	ENSMUSG00000110115	ENSMUST00000209810	Mmusculus	bm	65.1
Mouse BM (65.10%)	1	6597946	6597946	1	+	36	Intron (ENSMUST00000140079/ENSMUSG00000033740, intron 2 of 23)	Intron	40391	1	6557555	6931164	373610	1	ENSMUSG00000033740	ENSMUST00000131494	Mmusculus	bm	65.1
Mouse BM (65.10%)	17	47752307	47752307	1	+	36	Intron (ENSMUST00000037701/ENSMUSG00000034382, intron 1 of 4)	Intron	-4006	17	47724553	47748301	23749	2	ENSMUSG00000047150	ENSMUST00000160678	Mmusculus	bm	65.1
Mouse BM (65.10%)	18	31741235	31741235	1	-	36	Promoter (1-2kb)	Promoter	-1330	18	31742565	31747100	4536	1	ENSMUSG00000092124	ENSMUST00000164667	Mmusculus	bm	65.1
Mouse BM (65.10%)	3	65900412	65900412	1	+	35	Distal Intergenic	Distal Intergenic	-3238	3	65894579	65897174	2596	2	ENSMUSG00000103641	ENSMUST00000194681	Mmusculus	bm	65.1
Mouse BM (65.10%)	6	8753106	8753106	1	-	35	Intron (ENSMUST00000156695/ENSMUSG00000062995, intron 2 of 10)	Intron	5293	6	8630527	8758399	127873	2	ENSMUSG00000062995	ENSMUST00000156695	Mmusculus	bm	65.1
Mouse BM (65.10%)	16	13196491	13196491	1	-	34	Intron (ENSMUST00000009713/ENSMUSG00000009569, intron 4 of 16)	Intron	20206	16	13176285	13235393	59109	1	ENSMUSG00000009569	ENSMUST00000149359	Mmusculus	bm	65.1
Mouse BM (65.10%)	6	71535915	71535915	1	+	29	Intron (ENSMUST00000059462/ENSMUSG00000053119, intron 2 of 5)	Intron	14578	6	71521337	71551111	29775	1	ENSMUSG00000053119	ENSMUST00000142169	Mmusculus	bm	65.1
Mouse BM (65.10%)	4	115403446	115403446	1	+	28	Promoter (1-2kb)	Promoter	-1185	4	115400582	115402261	1680	2	ENSMUSG00000081006	ENSMUST00000118753	Mmusculus	bm	65.1
Mouse BM (65.10%)	14	76462145	76462145	1	+	27	Distal Intergenic	Distal Intergenic	12840	14	76474131	76474985	855	2	ENSMUSG00000095427	ENSMUST00000095471	Mmusculus	bm	65.1
Mouse BM (65.10%)	19	11944785	11944785	1	-	27	Intron (ENSMUST00000025590/ENSMUSG00000024687, intron 1 of 13)	Intron	1480	19	11943305	11971476	28172	1	ENSMUSG00000024687	ENSMUST00000025590	Mmusculus	bm	65.1
Mouse BM (65.10%)	8	12320367	12320367	1	-	26	Distal Intergenic	Distal Intergenic	-11844	8	12332211	12332612	402	1	ENSMUSG00000101899	ENSMUST00000189500	Mmusculus	bm	65.1
Mouse BM (65.10%)	17	40579593	40579593	1	+	26	Distal Intergenic	Distal Intergenic	-26414	17	40532668	40553179	20512	2	ENSMUSG00000025433	ENSMUST00000026499	Mmusculus	bm	65.1
Mouse BM (65.10%)	3	46950985	46950985	1	-	25	Distal Intergenic	Distal Intergenic	55089	3	47004817	47006074	1258	2	ENSMUSG00000072387	ENSMUST00000097152	Mmusculus	bm	65.1
Mouse BM (65.10%)	9	80085205	80085205	1	+	25	Intron (ENSMUST00000035889/ENSMUSG00000033577, intron 1 of 32)	Intron	12696	9	80072509	80215379	142871	1	ENSMUSG00000033577	ENSMUST00000184480	Mmusculus	bm	65.1
Mouse BM (65.10%)	19	61268016	61268016	1	-	25	Distal Intergenic	Distal Intergenic	-21789	19	61245972	61246227	256	2	ENSMUSG00000117951	ENSMUST00000237978	Mmusculus	bm	65.1
Mouse BM (65.10%)	6	118115447	118115447	1	-	24	Intron (ENSMUST00000049344/ENSMUSG00000042042, intron 1 of 7)	Intron	654	6	118084413	118116101	31689	2	ENSMUSG00000042042	ENSMUST00000049344	Mmusculus	bm	65.1
Mouse BM (65.10%)	10	44385090	44385090	1	-	24	Intron (ENSMUST00000167340/ENSMUSG00000038151, intron 1 of 3)	Intron	19407	10	44322713	44404497	81785	2	ENSMUSG00000038151	ENSMUST00000167340	Mmusculus	bm	65.1
Mouse BM (65.10%)	17	25114718	25114718	1	+	22	3' UTR	3' UTR	609	17	25114109	25115090	982	1	ENSMUSG00000038880	ENSMUST00000138648	Mmusculus	bm	65.1
Mouse BM (65.10%)	3	37891739	37891739	1	+	20	Promoter (<=1kb)	Promoter	-878	3	37892617	37893722	1106	1	ENSMUSG00000106621	ENSMUST00000198394	Mmusculus	bm	65.1
Mouse BM (65.10%)	3	50547915	50547915	1	-	20	Intron (ENSMUST00000194629/ENSMUSG00000102715, intron 1 of 4)	Intron	4978	3	50552518	50552893	376	2	ENSMUSG00000103745	ENSMUST00000193366	Mmusculus	bm	65.1
Mouse BM (65.10%)	8	68567085	68567085	1	+	20	Intron (ENSMUST00000212960/ENSMUSG00000030465, intron 2 of 16)	Intron	6880	8	68552106	68573965	21860	2	ENSMUSG00000030465	ENSMUST00000185416	Mmusculus	bm	65.1
Mouse BM (65.10%)	3	108098633	108098633	1	+	19	3' UTR	3' UTR	3216	3	108095417	108099083	3667	1	ENSMUSG00000050947	ENSMUST00000155782	Mmusculus	bm	65.1
Mouse BM (65.10%)	1	71883400	71883400	1	-	18	Exon (ENSMUST00000194017/ENSMUSG00000102689, exon 1 of 1)	Exon	2369	1	71882249	71885769	3521	2	ENSMUSG00000102689	ENSMUST00000194017	Mmusculus	bm	65.1
Mouse BM (65.10%)	15	41970436	41970436	1	+	18	Distal Intergenic	Distal Intergenic	-39487	15	41904821	41930949	26129	2	ENSMUSG00000115986	ENSMUST00000229247	Mmusculus	bm	65.1
Mouse BM (65.10%)	16	17309636	17309636	1	+	18	Intron (ENSMUST00000115685/ENSMUSG00000022763, intron 1 of 20)	Intron	1925	16	17307711	17323270	15560	1	ENSMUSG00000022763	ENSMUST00000231508	Mmusculus	bm	65.1
Mouse BM (65.10%)	4	97598629	97598629	1	-	17	Intron (ENSMUST00000146447/ENSMUSG00000048747, intron 2 of 5)	Intron	-19656	4	97457427	97578973	121547	2	ENSMUSG00000048747	ENSMUST00000186369	Mmusculus	bm	65.1
Mouse BM (65.10%)	7	143827173	143827173	1	-	17	Intron (ENSMUST00000105902/ENSMUSG00000037541, intron 14 of 22)	Intron	-11003	7	143838176	143978219	140044	1	ENSMUSG00000037541	ENSMUST00000146006	Mmusculus	bm	65.1
Mouse BM (65.10%)	4	55986792	55986792	1	+	16	Intron (ENSMUST00000246887/ENSMUSG00000085643, intron 2 of 6)	Intron	6947	4	55969023	55993739	24717	2	ENSMUSG00000085643	ENSMUST00000134099	Mmusculus	bm	65.1
Mouse BM (65.10%)	11	55176112	55176112	1	+	15	Intron (ENSMUST00000068853/ENSMUSG00000055333, intron 9 of 23)	Intron	26971	11	55141436	55203083	61648	2	ENSMUSG00000055333	ENSMUST00000108864	Mmusculus	bm	65.1
Mouse BM (65.10%)	16	84485589	84485589	1	-	15	Intron (ENSMUST00000231907/ENSMUSG00000116674, intron 1 of 1)	Intron	2225	16	84483364	84492594	9231	1	ENSMUSG00000116674	ENSMUST00000231907	Mmusculus	bm	65.1
Mouse BM (65.10%)	6	34683674	34683674	1	-	14	Intron (ENSMUST00000079391/ENSMUSG00000029761, intron 3 of 13)	Intron	-2703	6	34686377	34752408	66032	1	ENSMUSG00000029761	ENSMUST00000115021	Mmusculus	bm	65.1
Mouse BM (65.10%)	10	12255598	12255598	1	+	14	Distal Intergenic	Distal Intergenic	11231	10	12244367	12244576	210	1	ENSMUSG00000065181	ENSMUST00000083247	Mmusculus	bm	65.1
Mouse BM (65.10%)	1	39993511	39993511	1	-	13	Intron (ENSMUST00000163854/ENSMUSG00000026074, intron 2 of 30)	Intron	-9804	1	40003315	40022304	18990	1	ENSMUSG00000026074	ENSMUST00000193514	Mmusculus	bm	65.1
Mouse BM (65.10%)	1	59263909	59263909	1	+	13	Intron (ENSMUST00000027178/ENSMUSG00000026024, intron 1 of 33)	Intron	-5624	1	59255503	59258285	2783	2	ENSMUSG00000026024	ENSMUST00000188469	Mmusculus	bm	65.1
Mouse BM (65.10%)	2	38819335	38819335	1	-	13	Promoter (1-2kb)	Promoter	-1635	2	38613382	38817700	204319	2	ENSMUSG00000063972	ENSMUST00000112877	Mmusculus	bm	65.1
Mouse BM (65.10%)	2	55495746	55495746	1	-	13	Distal Intergenic	Distal Intergenic	168569	2	55327177	55488152	160976	1	ENSMUSG00000026824	ENSMUST00000112632	Mmusculus	bm	65.1
Mouse BM (65.10%)	10	20813535	20813535	1	-	13	Distal Intergenic	Distal Intergenic	-14911	10	20828446	20956328	127883	1	ENSMUSG00000019986	ENSMUST00000105525	Mmusculus	bm	65.1
Mouse BM (65.10%)	2	16399836	16399836	1	-	12	Intron (ENSMUST00000028081/ENSMUSG00000026748, intron 1 of 13)	Intron	37908	2	16361928	16756668	394741	1	ENSMUSG00000026748	ENSMUST00000114702	Mmusculus	bm	65.1
Mouse BM (65.10%)	3	63892952	63892952	1	-	12	Intron (ENSMUST00000029405/ENSMUSG00000027823, intron 3 of 15)	Intron	9425	3	63883527	63930000	46474	1	ENSMUSG00000027823	ENSMUST00000029405	Mmusculus	bm	65.1
Mouse BM (65.10%)	6	120205831	120205831	1	-	11	Intron (ENSMUST00000125341/ENSMUSG00000041372, intron 3 of 19)	Intron	13773	6	120180034	120219604	39571	2	ENSMUSG00000041372	ENSMUST00000125341	Mmusculus	bm	65.1
Mouse BM (65.10%)	8	34307295	34307295	1	-	11	Intron (ENSMUST00000181120/ENSMUSG00000097442, intron 1 of 1)	Intron	4064	8	34303231	34323122	19892	1	ENSMUSG00000097442	ENSMUST00000181120	Mmusculus	bm	65.1
Mouse BM (65.10%)	15	12152698	12152698	1	-	11	Intron (ENSMUST00000122941/ENSMUSG00000022201, intron 8 of 19)	Intron	5829	15	12158419	12158527	109	2	ENSMUSG00002076430	ENSMUST00020183774	Mmusculus	bm	65.1
Mouse BM (65.10%)	16	23970892	23970892	1	+	11	Intron (ENSMUST00000230383/ENSMUSG00000121816, intron 2 of 3)	Intron	16419	16	23976951	23987311	10361	2	ENSMUSG00000116173	ENSMUST00000230625	Mmusculus	bm	65.1
Mouse BM (65.10%)	19	16190802	16190802	1	+	11	Intron (ENSMUST00000025541/ENSMUSG00000024639, intron 1 of 6)	Intron	-6194	19	16196996	16294638	97643	1	ENSMUSG00000024639	ENSMUST00000167656	Mmusculus	bm	65.1
Mouse BM (65.10%)	19	37201825	37201825	1	+	11	Distal Intergenic	Distal Intergenic	7236	19	37194589	37199376	4788	1	ENSMUSG00000023307	ENSMUST00000128530	Mmusculus	bm	65.1
Mouse BM (65.10%)	1	21937117	21937117	1	+	10	Intron (ENSMUST00000029667/ENSMUSG00000028033, intron 1 of 13)	Intron	-10991	1	21647868	21926126	278259	2	ENSMUSG00000028033	ENSMUST00000134505	Mmusculus	bm	65.1
Mouse BM (65.10%)	5	75163032	75163032	1	+	10	3' UTR	3' UTR	-13305	5	75146517	75149727	3211	2	ENSMUSG00000107306	ENSMUST00000201367	Mmusculus	bm	65.1
Mouse BM (65.10%)	5	134719177	134719177	1	+	10	Promoter (1-2kb)	Promoter	-1725	5	134684893	134717452	32560	2	ENSMUSG00000029674	ENSMUST00000015137	Mmusculus	bm	65.1
Mouse BM (65.10%)	6	125048598	125048598	1	+	10	Intron (ENSMUST00000088292/ENSMUSG00000067714, intron 1 of 1)	Intron	358	6	125048240	125059435	11196	1	ENSMUSG00000067714	ENSMUST00000140346	Mmusculus	bm	65.1
Mouse BM (65.10%)	11	32209481	32209481	1	+	10	Intron (ENSMUST00000124640/ENSMUSG00000020289, intron 2 of 10)	Intron	-3068	11	32181263	32206413	25151	2	ENSMUSG00000020289	ENSMUST00000109390	Mmusculus	bm	65.1
Mouse BM (65.10%)	15	82235630	82235630	1	+	10	Promoter (<=1kb)	Promoter	-222	15	82234362	82235408	1047	2	ENSMUSG00000022450	ENSMUST00000230589	Mmusculus	bm	65.1
Mouse BM (65.10%)	19	3064280	3064280	1	+	10	Distal Intergenic	Distal Intergenic	-120365	19	3184645	3184959	315	1	ENSMUSG00000117761	ENSMUST00000235610	Mmusculus	bm	65.1
Mouse BM (65.10%)	1	183376664	183376664	1	+	9	Distal Intergenic	Distal Intergenic	37664	1	183413978	183414328	351	2	ENSMUSG00000090533	ENSMUST00000172123	Mmusculus	bm	65.1
Mouse BM (65.10%)	7	143197197	143197197	1	+	9	Intron (ENSMUST00000207189/ENSMUSG00000109251, intron 1 of 2)	Intron	6192	7	143192995	143203389	10395	2	ENSMUSG00000010751	ENSMUST00000084396	Mmusculus	bm	65.1
Mouse BM (65.10%)	9	40661786	40661786	1	-	9	Intron (ENSMUST00000139577/ENSMUSG00000032024, intron 2 of 2)	Intron	11765	9	40672549	40673551	1003	2	ENSMUSG00000111189	ENSMUST00000216792	Mmusculus	bm	65.1
Mouse BM (65.10%)	10	90484074	90484074	1	+	9	Intron (ENSMUST00000183156/ENSMUSG00000058589, intron 16 of 25)	Intron	71220	10	90412854	90805682	392829	1	ENSMUSG00000058589	ENSMUST00000099364	Mmusculus	bm	65.1
Mouse BM (65.10%)	14	30035616	30035616	1	-	9	Intron (ENSMUST00000112250/ENSMUSG00000015968, intron 3 of 46)	Intron	39305	14	29782701	30074921	292221	2	ENSMUSG00000015968	ENSMUST00000238568	Mmusculus	bm	65.1
Mouse BM (65.10%)	8	122294284	122294284	1	-	8	Intron (ENSMUST00000059018/ENSMUSG00000052934, intron 1 of 8)	Intron	-7582	8	122282362	122286702	4341	2	ENSMUSG00000052934	ENSMUST00000180539	Mmusculus	bm	65.1
Mouse BM (65.10%)	9	51722400	51722400	1	-	8	Intron (ENSMUST00000146509/ENSMUSG00000053199, intron 2 of 4)	Intron	-4913	9	51727313	51740697	13385	1	ENSMUSG00000053199	ENSMUST00000126567	Mmusculus	bm	65.1
Mouse BM (65.10%)	13	102281444	102281444	1	-	8	Distal Intergenic	Distal Intergenic	-28901	13	102250625	102252543	1919	2	ENSMUSG00000102542	ENSMUST00000195109	Mmusculus	bm	65.1
Mouse BM (65.10%)	14	68765274	68765274	1	-	8	Intron (ENSMUST00000022640/ENSMUSG00000022056, intron 3 of 22)	Intron	5864	14	68734785	68771138	36354	2	ENSMUSG00000022056	ENSMUST00000022640	Mmusculus	bm	65.1
Mouse BM (65.10%)	15	55469575	55469575	1	-	8	Intron (ENSMUST00000022998/ENSMUSG00000022369, intron 15 of 21)	Intron	-11408	15	55480983	55483334	2352	1	ENSMUSG00000022369	ENSMUST00000171146	Mmusculus	bm	65.1
Mouse BM (65.10%)	17	73364113	73364113	1	+	8	Distal Intergenic	Distal Intergenic	20008	17	73344105	73344811	707	1	ENSMUSG00000120305	ENSMUST00000242869	Mmusculus	bm	65.1
Mouse BM (65.10%)	2	101797257	101797257	1	+	7	Intron (ENSMUST00000111222/ENSMUSG00000048058, intron 4 of 5)	Intron	-72711	2	101869968	101874168	4201	1	ENSMUSG00000085417	ENSMUST00000123891	Mmusculus	bm	65.1
Mouse BM (65.10%)	6	100033859	100033859	1	+	7	Distal Intergenic	Distal Intergenic	-65683	6	99944477	99968176	23700	2	ENSMUSG00000108151	ENSMUST00000204791	Mmusculus	bm	65.1
Mouse BM (65.10%)	7	114128734	114128734	1	+	7	Intron (ENSMUST00000032909/ENSMUSG00000030671, intron 12 of 15)	Intron	7765	7	114120969	114130257	9289	1	ENSMUSG00000030671	ENSMUST00000149455	Mmusculus	bm	65.1
Mouse BM (65.10%)	7	132485586	132485586	1	-	7	3' UTR	3' UTR	4482	7	132481104	132486839	5736	1	ENSMUSG00000030965	ENSMUST00000138436	Mmusculus	bm	65.1
Mouse BM (65.10%)	8	98615101	98615101	1	+	7	Distal Intergenic	Distal Intergenic	12315	8	98602786	98603152	367	1	ENSMUSG00000109645	ENSMUST00000210820	Mmusculus	bm	65.1
Mouse BM (65.10%)	10	16902208	16902208	1	-	7	Intron (ENSMUST00000207720/ENSMUSG00000101969, intron 1 of 12)	Intron	8196	10	16828445	16910404	81960	2	ENSMUSG00000101969	ENSMUST00000207495	Mmusculus	bm	65.1
Mouse BM (65.10%)	10	127537336	127537336	1	-	7	Distal Intergenic	Distal Intergenic	-3703	10	127541039	127556809	15771	1	ENSMUSG00000025401	ENSMUST00000079590	Mmusculus	bm	65.1
Mouse BM (65.10%)	16	81249020	81249020	1	+	7	Intron (ENSMUST00000037785/ENSMUSG00000022762, intron 5 of 15)	Intron	-13491	16	81262511	81314918	52408	1	ENSMUSG00000022762	ENSMUST00000232550	Mmusculus	bm	65.1
Mouse BM (65.10%)	16	91199245	91199245	1	-	7	Intron (ENSMUST00000023693/ENSMUSG00000022971, intron 8 of 8)	Intron	-3807	16	91203052	91222710	19659	1	ENSMUSG00000022969	ENSMUST00000156133	Mmusculus	bm	65.1
Mouse BM (65.10%)	17	10143994	10143994	1	+	7	Distal Intergenic	Distal Intergenic	4702	17	10145522	10148696	3175	2	ENSMUSG00000117227	ENSMUST00000232911	Mmusculus	bm	65.1
Mouse BM (65.10%)	19	10519921	10519921	1	+	7	Intron (ENSMUST00000236206/ENSMUSG00000034820, intron 10 of 10)	Intron	10168	19	10509753	10510736	984	1	ENSMUSG00000034820	ENSMUST00000236154	Mmusculus	bm	65.1
Mouse BM (65.10%)	1	83870198	83870198	1	+	6	Intron (ENSMUST00000189405/ENSMUSG00000100580, intron 1 of 4)	Intron	19094	1	83637271	83889292	252022	2	ENSMUSG00000100580	ENSMUST00000189405	Mmusculus	bm	65.1
Mouse BM (65.10%)	8	13189321	13189321	1	-	6	Promoter (<=1kb)	Promoter	-522	8	13189843	13192592	2750	1	ENSMUSG00000031446	ENSMUST00000139316	Mmusculus	bm	65.1
Mouse BM (65.10%)	12	20875124	20875124	1	-	6	Distal Intergenic	Distal Intergenic	-9344	12	20854382	20865780	11399	2	ENSMUSG00000099759	ENSMUST00000189625	Mmusculus	bm	65.1
Mouse BM (65.10%)	12	31889469	31889469	1	+	6	Intron (ENSMUST00000036862/ENSMUSG00000035933, intron 13 of 22)	Intron	10156	12	31896522	31899625	3104	2	ENSMUSG00000111987	ENSMUST00000220137	Mmusculus	bm	65.1
Mouse BM (65.10%)	12	82308791	82308791	1	-	6	Intron (ENSMUST00000166429/ENSMUSG00000042700, intron 2 of 22)	Intron	5432	12	82303359	82497045	193687	1	ENSMUSG00000042700	ENSMUST00000222714	Mmusculus	bm	65.1
Mouse BM (65.10%)	X	35345586	35345586	1	+	6	Distal Intergenic	Distal Intergenic	-30177	20	35375763	35434912	59150	1	ENSMUSG00000017057	ENSMUST00000033418	Mmusculus	bm	65.1
Mouse BM (65.10%)	1	46966828	46966828	1	+	5	Distal Intergenic	Distal Intergenic	-30789	1	46935743	46936039	297	2	ENSMUSG00000100160	ENSMUST00000185210	Mmusculus	bm	65.1
Mouse BM (65.10%)	1	80566141	80566141	1	-	5	Intron (ENSMUST00000077946/ENSMUSG00000038608, intron 11 of 55)	Intron	4408	1	80478905	80570549	91645	2	ENSMUSG00000038608	ENSMUST00000190595	Mmusculus	bm	65.1
Mouse BM (65.10%)	1	95545652	95545652	1	+	5	Intron (ENSMUST00000043336/ENSMUSG00000040710, intron 4 of 4)	Intron	30581	1	95574499	95576233	1735	2	ENSMUSG00000103197	ENSMUST00000193166	Mmusculus	bm	65.1
Mouse BM (65.10%)	1	184730380	184730380	1	-	5	Intron (ENSMUST00000027929/ENSMUSG00000026620, intron 1 of 17)	Intron	1292	1	184651714	184731672	79959	2	ENSMUSG00000026620	ENSMUST00000192657	Mmusculus	bm	65.1
Mouse BM (65.10%)	2	154986530	154986530	1	-	5	Intron (ENSMUST00000155360/ENSMUSG00000027598, intron 2 of 6)	Intron	11049	2	154975481	155054514	79034	1	ENSMUSG00000027598	ENSMUST00000123497	Mmusculus	bm	65.1
Mouse BM (65.10%)	3	103656922	103656922	1	-	5	Exon (ENSMUST00000200071/ENSMUSG00000008730, exon 1 of 1)	Exon	1408	3	103656679	103658330	1652	2	ENSMUSG00000008730	ENSMUST00000126351	Mmusculus	bm	65.1
Mouse BM (65.10%)	4	78842829	78842829	1	+	5	Distal Intergenic	Distal Intergenic	226940	4	78615889	78617165	1277	1	ENSMUSG00000083629	ENSMUST00000119326	Mmusculus	bm	65.1
Mouse BM (65.10%)	4	101025817	101025817	1	+	5	Intron (ENSMUST00000102781/ENSMUSG00000028530, intron 11 of 24)	Intron	-13501	4	101011446	101012316	871	2	ENSMUSG00000028530	ENSMUST00000151235	Mmusculus	bm	65.1
Mouse BM (65.10%)	7	84216021	84216021	1	-	5	Intron (ENSMUST00000180387/ENSMUSG00000097789, intron 1 of 2)	Intron	9029	7	84224923	84225050	128	2	ENSMUSG00000109513	ENSMUST00000208098	Mmusculus	bm	65.1
Mouse BM (65.10%)	7	113460017	113460017	1	-	5	Intron (ENSMUST00000046687/ENSMUSG00000038156, intron 3 of 15)	Intron	94606	7	113365411	113531314	165904	1	ENSMUSG00000038156	ENSMUST00000084696	Mmusculus	bm	65.1
Mouse BM (65.10%)	8	31935387	31935387	1	+	5	Distal Intergenic	Distal Intergenic	-46617	8	31982004	31990118	8115	1	ENSMUSG00000109605	ENSMUST00000211239	Mmusculus	bm	65.1
Mouse BM (65.10%)	8	54409696	54409696	1	+	5	Distal Intergenic	Distal Intergenic	44922	8	54364774	54365476	703	1	ENSMUSG00000110334	ENSMUST00000210505	Mmusculus	bm	65.1
Mouse BM (65.10%)	9	32844163	32844163	1	-	5	Distal Intergenic	Distal Intergenic	-3901	9	32816233	32840262	24030	2	ENSMUSG00000099025	ENSMUST00000185169	Mmusculus	bm	65.1
Mouse BM (65.10%)	9	68409405	68409405	1	+	5	Intron (ENSMUST00000214059/ENSMUSG00000111303, intron 3 of 3)	Intron	-8040	9	68417445	68417517	73	1	ENSMUSG00002075243	ENSMUST00020182422	Mmusculus	bm	65.1
Mouse BM (65.10%)	9	80043528	80043528	1	+	5	Promoter (<=1kb)	Promoter	-127	9	80043655	80051453	7799	1	ENSMUSG00000034252	ENSMUST00000175758	Mmusculus	bm	65.1
Mouse BM (65.10%)	10	61489540	61489540	1	+	5	Intron (ENSMUST00000020286/ENSMUSG00000020089, intron 2 of 10)	Intron	5140	10	61484400	61488599	4200	1	ENSMUSG00000020089	ENSMUST00000160470	Mmusculus	bm	65.1
Mouse BM (65.10%)	11	25828950	25828950	1	+	5	Intron (ENSMUST00000125773/ENSMUSG00000032985, intron 2 of 5)	Intron	-109809	11	25597915	25719141	121227	2	ENSMUSG00000032985	ENSMUST00000179180	Mmusculus	bm	65.1
Mouse BM (65.10%)	11	64944615	64944615	1	+	5	Intron (ENSMUST00000047463/ENSMUSG00000033389, intron 6 of 20)	Intron	6045	11	64892867	64950660	57794	2	ENSMUSG00000033389	ENSMUST00000130420	Mmusculus	bm	65.1
Mouse BM (65.10%)	X	55981934	55981934	1	-	5	Intron (ENSMUST00000154818/ENSMUSG00000053852, intron 10 of 22)	Intron	23153	20	55958781	55959311	531	1	ENSMUSG00000053852	ENSMUST00000168724	Mmusculus	bm	65.1
Mouse BM (65.10%)	2	84498526	84498526	1	-	4	Exon (ENSMUST00000133437/ENSMUSG00000086598, exon 5 of 5)	Exon	2472	2	84500361	84500998	638	2	ENSMUSG00000076437	ENSMUST00000189988	Mmusculus	bm	65.1
Mouse BM (65.10%)	2	133392711	133392711	1	-	4	Promoter (1-2kb)	Promoter	-1368	2	133394079	133404805	10727	1	ENSMUSG00000027358	ENSMUST00000028836	Mmusculus	bm	65.1
Mouse BM (65.10%)	3	63423721	63423721	1	-	4	Distal Intergenic	Distal Intergenic	27307	3	63396414	63396519	106	1	ENSMUSG00002076226	ENSMUST00020182993	Mmusculus	bm	65.1
Mouse BM (65.10%)	4	119417674	119417674	1	-	4	Intron (ENSMUST00000176012/ENSMUSG00000032998, intron 1 of 2)	Intron	-6419	4	119410853	119411255	403	2	ENSMUSG00000081678	ENSMUST00000119396	Mmusculus	bm	65.1
Mouse BM (65.10%)	5	21101781	21101781	1	+	4	Exon (ENSMUST00000196780/ENSMUSG00000039968, exon 7 of 7)	Exon	14276	5	21087505	21089682	2178	1	ENSMUSG00000045435	ENSMUST00000196723	Mmusculus	bm	65.1
Mouse BM (65.10%)	5	31922665	31922665	1	+	4	Intron (ENSMUST00000201352/ENSMUSG00000052139, intron 3 of 11)	Intron	-20062	5	31942727	31977987	35261	1	ENSMUSG00000052139	ENSMUST00000202270	Mmusculus	bm	65.1
Mouse BM (65.10%)	5	151075400	151075400	1	-	4	Intron (ENSMUST00000110483/ENSMUSG00000016128, intron 1 of 13)	Intron	-24392	5	150963108	151051008	87901	2	ENSMUSG00000016128	ENSMUST00000202111	Mmusculus	bm	65.1
Mouse BM (65.10%)	7	16006179	16006179	1	+	4	3' UTR	3' UTR	1363	7	16005938	16007542	1605	2	ENSMUSG00000091811	ENSMUST00000169612	Mmusculus	bm	65.1
Mouse BM (65.10%)	7	49511901	49511901	1	-	4	Distal Intergenic	Distal Intergenic	47951	7	49463950	49470338	6389	1	ENSMUSG00000109154	ENSMUST00000208559	Mmusculus	bm	65.1
Mouse BM (65.10%)	9	13595418	13595418	1	-	4	Intron (ENSMUST00000159294/ENSMUSG00000031925, intron 2 of 4)	Intron	21662	9	13573756	13618641	44886	1	ENSMUSG00000031925	ENSMUST00000177755	Mmusculus	bm	65.1
Mouse BM (65.10%)	9	28428266	28428266	1	-	4	Intron (ENSMUST00000115243/ENSMUSG00000062257, intron 2 of 7)	Intron	112801	9	28315465	28561584	246120	1	ENSMUSG00000062257	ENSMUST00000150098	Mmusculus	bm	65.1
Mouse BM (65.10%)	9	86511680	86511680	1	-	4	Intron (ENSMUST00000034989/ENSMUSG00000032418, intron 6 of 13)	Intron	-10890	9	86495594	86500790	5197	2	ENSMUSG00000032418	ENSMUST00000189847	Mmusculus	bm	65.1
Mouse BM (65.10%)	10	127873671	127873671	1	+	4	Intron (ENSMUST00000073868/ENSMUSG00000061315, intron 2 of 7)	Intron	2167	10	127871504	127884506	13003	1	ENSMUSG00000061315	ENSMUST00000092048	Mmusculus	bm	65.1
Mouse BM (65.10%)	11	18514232	18514232	1	+	4	Distal Intergenic	Distal Intergenic	14247	11	18527227	18528479	1253	2	ENSMUSG00000081101	ENSMUST00000118819	Mmusculus	bm	65.1
Mouse BM (65.10%)	16	17011395	17011395	1	-	4	Intron (ENSMUST00000232139/ENSMUSG00000038965, intron 2 of 4)	Intron	7928	16	16970182	17019323	49142	2	ENSMUSG00000038965	ENSMUST00000232668	Mmusculus	bm	65.1
Mouse BM (65.10%)	16	70590932	70590932	1	+	4	Distal Intergenic	Distal Intergenic	-46322	16	70544367	70544610	244	2	ENSMUSG00000116742	ENSMUST00000232475	Mmusculus	bm	65.1
Mouse BM (65.10%)	18	13760413	13760413	1	+	4	Distal Intergenic	Distal Intergenic	-25956	18	13728541	13734457	5917	2	ENSMUSG00000117608	ENSMUST00000234112	Mmusculus	bm	65.1
Mouse BM (65.10%)	X	67734526	67734526	1	+	4	Intron (ENSMUST00000088546/ENSMUSG00000000838, intron 2 of 16)	Intron	-3878	20	67738404	67749796	11393	1	ENSMUSG00000000838	ENSMUST00000142584	Mmusculus	bm	65.1
Mouse BM (65.10%)	2	155371574	155371574	1	+	3	Intron (ENSMUST00000029135/ENSMUSG00000027605, intron 2 of 17)	Intron	-11417	2	155346693	155360157	13465	2	ENSMUSG00000027603	ENSMUST00000147601	Mmusculus	bm	65.1
Mouse BM (65.10%)	3	27619717	27619717	1	+	3	Intron (ENSMUST00000195008/ENSMUSG00000039286, intron 4 of 26)	Intron	18927	3	27600790	27602018	1229	1	ENSMUSG00000106625	ENSMUST00000198723	Mmusculus	bm	65.1
Mouse BM (65.10%)	6	16855794	16855794	1	-	3	Intron (ENSMUST00000031533/ENSMUSG00000029553, intron 2 of 6)	Intron	-9799	6	16844196	16845995	1800	2	ENSMUSG00000029553	ENSMUST00000200984	Mmusculus	bm	65.1
Mouse BM (65.10%)	7	130483573	130483573	1	+	3	Promoter (<=1kb)	Promoter	-509	7	130484082	130487250	3169	1	ENSMUSG00000040268	ENSMUST00000154282	Mmusculus	bm	65.1
Mouse BM (65.10%)	7	135431402	135431402	1	-	3	Intron (ENSMUST00000209956/ENSMUSG00000109831, intron 3 of 3)	Intron	-24009	7	135455411	135457439	2029	1	ENSMUSG00000109898	ENSMUST00000211371	Mmusculus	bm	65.1
Mouse BM (65.10%)	8	125052317	125052317	1	+	3	Intron (ENSMUST00000034458/ENSMUSG00000089704, intron 6 of 15)	Intron	6217	8	125051517	125058534	7018	2	ENSMUSG00000089820	ENSMUST00000159796	Mmusculus	bm	65.1
Mouse BM (65.10%)	11	98553637	98553637	1	-	3	Promoter (1-2kb)	Promoter	-1540	11	98555177	98568534	13358	1	ENSMUSG00000017204	ENSMUST00000017348	Mmusculus	bm	65.1
Mouse BM (65.10%)	12	59278690	59278690	1	-	3	Distal Intergenic	Distal Intergenic	5272	12	59283893	59283962	70	2	ENSMUSG00002075460	ENSMUST00020183762	Mmusculus	bm	65.1
Mouse BM (65.10%)	14	51610924	51610924	1	-	3	Intron (ENSMUST00000162998/ENSMUSG00000068399, intron 3 of 6)	Intron	-3817	14	51614741	51618185	3445	1	ENSMUSG00000121466	ENSMUST00000226212	Mmusculus	bm	65.1
Mouse BM (65.10%)	14	60504531	60504531	1	+	3	Intron (ENSMUST00000022563/ENSMUSG00000021987, intron 1 of 13)	Intron	1744	14	60502787	60537970	35184	1	ENSMUSG00000021987	ENSMUST00000224366	Mmusculus	bm	65.1
Mouse BM (65.10%)	17	26538684	26538684	1	+	3	Intron (ENSMUST00000234840/ENSMUSG00000117551, intron 1 of 1)	Intron	2912	17	26536392	26541596	5205	2	ENSMUSG00000117551	ENSMUST00000234840	Mmusculus	bm	65.1
Mouse BM (65.10%)	18	50166779	50166779	1	-	3	Intron (ENSMUST00000148989/ENSMUSG00000062210, intron 1 of 1)	Intron	2683	18	50164096	50223753	59658	1	ENSMUSG00000062210	ENSMUST00000128377	Mmusculus	bm	65.1
Mouse BM (65.10%)	19	10469759	10469759	1	-	3	Distal Intergenic	Distal Intergenic	-9467	19	10451599	10460292	8694	2	ENSMUSG00000035179	ENSMUST00000237522	Mmusculus	bm	65.1
Mouse BM (65.10%)	X	64799884	64799884	1	+	3	Distal Intergenic	Distal Intergenic	-180071	20	64979955	64982082	2128	1	ENSMUSG00000083243	ENSMUST00000118588	Mmusculus	bm	65.1
Mouse BM (65.10%)	X	151937250	151937250	1	-	3	Intron (ENSMUST00000039720/ENSMUSG00000041658, intron 6 of 10)	Intron	14267	20	151922983	151936183	13201	1	ENSMUSG00000041658	ENSMUST00000144175	Mmusculus	bm	65.1
Mouse BM (65.10%)	3	67153550	67153550	1	-	2	Intron (ENSMUST00000162036/ENSMUSG00000034544, intron 6 of 9)	Intron	-127880	3	67281430	67307331	25902	1	ENSMUSG00000048416	ENSMUST00000077916	Mmusculus	bm	65.1
Mouse BM (65.10%)	3	125139647	125139647	1	-	2	Distal Intergenic	Distal Intergenic	-58078	3	125197725	125522548	324824	1	ENSMUSG00000027971	ENSMUST00000173932	Mmusculus	bm	65.1
Mouse BM (65.10%)	4	72893545	72893545	1	-	2	Distal Intergenic	Distal Intergenic	-54511	4	72948056	72954311	6256	1	ENSMUSG00000084162	ENSMUST00000119593	Mmusculus	bm	65.1
Mouse BM (65.10%)	7	19039933	19039933	1	-	2	Intron (ENSMUST00000003640/ENSMUSG00000003545, intron 3 of 3)	Intron	3592	7	19038722	19043525	4804	2	ENSMUSG00000003545	ENSMUST00000208446	Mmusculus	bm	65.1
Mouse BM (65.10%)	9	69037001	69037001	1	-	2	Intron (ENSMUST00000034766/ENSMUSG00000032238, intron 1 of 10)	Intron	-65822	9	69102823	69158116	55294	1	ENSMUSG00000032238	ENSMUST00000132355	Mmusculus	bm	65.1
Mouse BM (65.10%)	9	100347117	100347117	1	-	2	Intron (ENSMUST00000098458/ENSMUSG00000044244, intron 5 of 6)	Intron	1811	9	100339774	100348928	9155	2	ENSMUSG00000044244	ENSMUST00000136606	Mmusculus	bm	65.1
Mouse BM (65.10%)	11	51879509	51879509	1	-	2	Exon (ENSMUST00000020657/ENSMUSG00000020390, exon 5 of 6)	Exon	11797	11	51888397	51891306	2910	2	ENSMUSG00000020390	ENSMUST00000124699	Mmusculus	bm	65.1
Mouse BM (65.10%)	13	43610468	43610468	1	+	2	Intron (ENSMUST00000144326/ENSMUSG00000038546, intron 2 of 13)	Intron	4739	13	43573055	43615207	42153	2	ENSMUSG00000038546	ENSMUST00000222239	Mmusculus	bm	65.1
Mouse BM (65.10%)	13	99083803	99083803	1	+	2	Promoter (1-2kb)	Promoter	-1379	13	99073271	99082424	9154	2	ENSMUSG00000114569	ENSMUST00000223733	Mmusculus	bm	65.1
Mouse BM (65.10%)	14	13364952	13364952	1	-	2	Distal Intergenic	Distal Intergenic	-178641	14	13543593	13544301	709	1	ENSMUSG00000114464	ENSMUST00000225474	Mmusculus	bm	65.1
Mouse BM (65.10%)	15	84426784	84426784	1	+	2	Distal Intergenic	Distal Intergenic	15240	15	84437599	84442024	4426	2	ENSMUSG00000055745	ENSMUST00000069476	Mmusculus	bm	65.1
Mouse BM (65.10%)	19	27803803	27803803	1	-	2	Intron (ENSMUST00000165566/ENSMUSG00000040929, intron 7 of 17)	Intron	10443	19	27745541	27814246	68706	2	ENSMUSG00000040929	ENSMUST00000172498	Mmusculus	bm	65.1
